# Supplementary material for: 3-Benzyl-4-ethyl-1H-1,2,4-triazole-5(4H)-thione
Source: Acta Crystallogr Sect E Struct Rep Online. 2013 Jan 4;69(Pt 2):o155–6. doi: 10.1107/S1600536812051276 (PMC3569223; doi:10.1107/S1600536812051276)
Supplement: Supplementary file 1 [file e-69-0o155-sup1.cif]

##############################################################################
#                                                                            #
# This CIF contains the data in a paper accepted for publication in          #
# Acta Crystallographica Section E. It conforms to the requirements of       #
# Notes for Authors for Acta Crystallographica Section E, and has been       #
# peer reviewed under the auspices of the IUCr Commission on Journals.       #
#                                                                            #
# Full details of the Crystallographic Information File format               #
# are given in the paper "The Crystallographic Information File (CIF):       #
# a New Standard Archive File for Crystallography" by S. R. Hall, F. H.      #
# Allen and I. D. Brown [Acta Cryst. (1991), A47, 655-685].                  #
#                                                                            #
# The current version of the core CIF dictionary is obtainable from          #
# ftp://ftp.iucr.org/pub/cif_core.dic.                                       #
#                                                                            #
# Software is freely available for graphical display of the structure(s)     #
# in this CIF. For information consult the CIF software page                 #
# http://www.iucr.org/resources/cif/software.                                #
#                                                                            #
# This file may be used for bona fide research purposes within the           #
# scientific community so long as proper attribution is given to the journal # 
# article from which it was obtained.                                        #
#                                                                            #
##############################################################################
data_I
_audit_creation_method     SHELXL-97
_chemical_name_systematic
;
3-Benzyl-4-ethyl-1<i>H</i>-1,2,4-triazole-5(4<i>H</i>)-thione
;
_chemical_name_common     ?
_chemical_formula_moiety     'C11 H13 N3 S'
_chemical_formula_sum     'C11 H13 N3 S'
_chemical_formula_iupac     'C11 H13 N3 S'
_chemical_formula_weight     219.30
_chemical_melting_point     425
_symmetry_cell_setting     monoclinic
_symmetry_space_group_name_H-M     'P 21/c'
_symmetry_space_group_name_Hall     '-P 2ybc'
loop_
    _symmetry_equiv_pos_as_xyz
    'x, y, z'
    '-x, y+1/2, -z+1/2'
    '-x, -y, -z'
    'x, -y-1/2, z-1/2'
_cell_length_a     7.3731(5)
_cell_length_b     8.9408(19)
_cell_length_c     16.9936(8)
_cell_angle_alpha     90.00
_cell_angle_beta     91.892(4)
_cell_angle_gamma     90.00
_cell_volume     1119.6(3)
_cell_formula_units_Z     4
_cell_measurement_reflns_used     67
_cell_measurement_theta_min     3.55
_cell_measurement_theta_max     11.20
_cell_measurement_temperature     296(2)
_exptl_crystal_description     prism
_exptl_crystal_colour     colourless
_exptl_crystal_size_max     0.55
_exptl_crystal_size_mid     0.20
_exptl_crystal_size_min     0.20
_exptl_crystal_density_diffrn     1.301
_exptl_crystal_density_meas     ?
_exptl_crystal_density_method     'not measured'
_exptl_crystal_F_000     464
_exptl_absorpt_coefficient_mu     0.259
_exptl_absorpt_correction_type     psi-scan
_exptl_absorpt_process_details
;
(North <i>et al.</i>, 1968)
;
_exptl_absorpt_correction_T_min     0.834
_exptl_absorpt_correction_T_max     0.852
_exptl_special_details     ?
_diffrn_ambient_temperature     296(2)
_diffrn_radiation_type     MoK\a
_diffrn_radiation_wavelength     0.71073
_diffrn_radiation_source     'fine-focus sealed tube'
_diffrn_radiation_monochromator     graphite
_diffrn_measurement_device_type     'Kuma KM-4 four-circle'
_diffrn_measurement_method     \w-2\q
_diffrn_detector_area_resol_mean     ?
_diffrn_reflns_number     3392
_diffrn_reflns_av_R_equivalents     0.0388
_diffrn_reflns_av_sigmaI/netI     0.1175
_diffrn_reflns_theta_min     2.40
_diffrn_reflns_theta_max     30.10
_diffrn_reflns_theta_full     30.10
_diffrn_measured_fraction_theta_max     0.995
_diffrn_measured_fraction_theta_full     0.995
_diffrn_reflns_limit_h_min     -10
_diffrn_reflns_limit_h_max     10
_diffrn_reflns_limit_k_min     0
_diffrn_reflns_limit_k_max     12
_diffrn_reflns_limit_l_min     0
_diffrn_reflns_limit_l_max     23
_diffrn_standards_number     2
_diffrn_standards_interval_count     100
_diffrn_standards_interval_time     ?
_diffrn_standards_decay_%     1
_refine_special_details
;
 Refinement of F^2^ against ALL reflections.  The weighted R-factor wR and
 goodness of fit S are based on F^2^, conventional R-factors R are based
 on F, with F set to zero for negative F^2^. The threshold expression of
 F^2^ > 2sigma(F^2^) is used only for calculating R-factors(gt) etc. and is
 not relevant to the choice of reflections for refinement.  R-factors based
 on F^2^ are statistically about twice as large as those based on F, and R-
 factors based on ALL data will be even larger.
;
_reflns_number_total     3289
_reflns_number_gt     1385
_reflns_threshold_expression     I>2\s(I)
_refine_ls_structure_factor_coef     Fsqd
_refine_ls_matrix_type     full
_refine_ls_R_factor_all     0.1854
_refine_ls_R_factor_gt     0.0474
_refine_ls_wR_factor_gt     0.1109
_refine_ls_wR_factor_ref     0.1559
_refine_ls_goodness_of_fit_ref     0.981
_refine_ls_restrained_S_all     0.980
_refine_ls_number_reflns     3289
_refine_ls_number_parameters     187
_refine_ls_number_restraints     6
_refine_ls_hydrogen_treatment     mixed
_refine_ls_weighting_scheme     calc
_refine_ls_weighting_details
         'calc w=1/[\s^2^(Fo^2^)+(0.0620P)^2^+0.2203P] where P=(Fo^2^+2Fc^2^)/3'
_atom_sites_solution_hydrogens     difmap
_atom_sites_solution_primary     direct
_atom_sites_solution_secondary     difmap
_refine_ls_shift/su_max     0.000
_refine_ls_shift/su_mean     0.000
_refine_diff_density_max     0.229
_refine_diff_density_min     -0.202
_refine_ls_extinction_method     'SHELXL97 (Sheldrick, 2008)'
_refine_ls_extinction_coef     0.012(3)
_refine_ls_extinction_expression
                                  'Fc^*^=kFc[1+0.001xFc^2^\l^3^/sin(2\q)]^-1/4^'
loop_
    _atom_type_symbol
    _atom_type_description
    _atom_type_scat_dispersion_real
    _atom_type_scat_dispersion_imag
    _atom_type_scat_source
    'C' 'C' 0.0033 0.0016
                         'International Tables Vol C Tables 4.2.6.8 and 6.1.1.4'
    'H' 'H' 0.0000 0.0000
                         'International Tables Vol C Tables 4.2.6.8 and 6.1.1.4'
    'N' 'N' 0.0061 0.0033
                         'International Tables Vol C Tables 4.2.6.8 and 6.1.1.4'
    'S' 'S' 0.1246 0.1234
                         'International Tables Vol C Tables 4.2.6.8 and 6.1.1.4'
_computing_data_collection     '<i>KM4B8</i> (Ga\/ldecki <i>et al.</i>, 1996)'
_computing_cell_refinement     '<i>KM4B8</i> (Ga\/ldecki <i>et al.</i>, 1996)'
_computing_data_reduction     'DATAPROC (Ga\/ldecki <i>et al.</i>, 1995)'
_computing_structure_solution     'SHELXS97 (Sheldrick, 2008)'
_computing_structure_refinement     'SHELXL97 (Sheldrick, 2008)'
_computing_molecular_graphics     'ORTEP-3 for Windows (Farrugia, 2012)'
_computing_publication_material
                         'SHELXL97 (Sheldrick, 2008) and WinGX (Farrugia, 2012)'
loop_
    _atom_site_type_symbol
    _atom_site_label
    _atom_site_fract_x
    _atom_site_fract_y
    _atom_site_fract_z
    _atom_site_U_iso_or_equiv
    _atom_site_adp_type
    _atom_site_calc_flag
    _atom_site_refinement_flags
    _atom_site_occupancy
    _atom_site_symmetry_multiplicity
    _atom_site_disorder_assembly
    _atom_site_disorder_group
    S S6 -0.22230(10) 0.33538(8) 0.53097(4) 0.0567(3) Uani d . 1 1 . .
    N N1 0.0496(3) 0.3323(3) 0.42647(13) 0.0473(6) Uani d . 1 1 . .
    H H1 0.101(4) 0.412(4) 0.4446(18) 0.071 Uiso d . 1 1 . .
    N N2 0.1063(3) 0.2595(3) 0.36067(13) 0.0525(6) Uani d . 1 1 . .
    N N4 -0.1519(3) 0.1693(2) 0.40086(12) 0.0445(5) Uani d . 1 1 . .
    C C3 -0.0184(4) 0.1613(3) 0.34683(16) 0.0516(7) Uani d . 1 1 . .
    C C5 -0.1070(3) 0.2807(3) 0.45287(15) 0.0412(6) Uani d . 1 1 . .
    C C7 -0.3151(4) 0.0780(3) 0.40482(17) 0.0563(8) Uani d . 1 1 . .
    H H7A -0.3527 0.0466 0.3521 0.084 Uiso calc R 1 1 . .
    H H7B -0.4122 0.1375 0.4259 0.084 Uiso calc R 1 1 . .
    C C8 -0.2841(5) -0.0576(4) 0.4557(2) 0.0776(11) Uani d . 1 1 . .
    H H8A -0.2561 -0.0268 0.5088 0.116 Uiso calc R 1 1 . .
    H H8B -0.1847 -0.1146 0.4362 0.116 Uiso calc R 1 1 . .
    H H8C -0.3917 -0.1182 0.4545 0.116 Uiso calc R 1 1 . .
    C C9 -0.0260(4) 0.0531(4) 0.2795(2) 0.0834(12) Uani d . 1 1 A .
    H H91 -0.1034 0.0942 0.2376 0.125 Uiso calc R 1 1 . .
    H H92 -0.0813 -0.0391 0.2969 0.125 Uiso calc R 1 1 . .
    C C10 0.1561(3) 0.0173(3) 0.24685(16) 0.0456(6) Uani d D 1 1 . .
    C C11A 0.1986(18) 0.0849(15) 0.1776(6) 0.0499(18) Uani d P 0.77(2) 1 A 1
    H H11A 0.1175 0.1531 0.1547 0.075 Uiso calc PR 0.77(2) 1 A 1
    C C12A 0.3582(15) 0.0546(11) 0.1410(6) 0.062(2) Uani d P 0.77(2) 1 A 1
    H H12A 0.3837 0.1027 0.0941 0.093 Uiso calc PR 0.77(2) 1 A 1
    C C13A 0.4806(9) -0.0468(11) 0.1733(7) 0.066(2) Uani d P 0.77(2) 1 A 1
    H H13A 0.5890 -0.0673 0.1490 0.100 Uiso calc PR 0.77(2) 1 A 1
    C C14A 0.4388(12) -0.1159(11) 0.2417(7) 0.071(3) Uani d P 0.77(2) 1 A 1
    H H14A 0.5179 -0.1870 0.2633 0.107 Uiso calc PR 0.77(2) 1 A 1
    C C15A 0.2833(14) -0.0828(10) 0.2790(5) 0.068(2) Uani d P 0.77(2) 1 A 1
    H H15A 0.2613 -0.1279 0.3270 0.102 Uiso calc PR 0.77(2) 1 A 1
    C C11B 0.240(5) 0.060(6) 0.179(2) 0.069(11) Uani d PD 0.23(2) 1 A 2
    H H11B 0.1873 0.1316 0.1463 0.103 Uiso calc PR 0.23(2) 1 A 2
    C C12B 0.403(3) -0.004(4) 0.1598(16) 0.052(8) Uani d PD 0.23(2) 1 A 2
    H H12B 0.4608 0.0185 0.1134 0.077 Uiso calc PR 0.23(2) 1 A 2
    C C13B 0.475(3) -0.104(4) 0.214(2) 0.074(12) Uani d PD 0.23(2) 1 A 2
    H H13B 0.5909 -0.1414 0.2053 0.112 Uiso calc PR 0.23(2) 1 A 2
    C C14B 0.391(3) -0.154(3) 0.280(2) 0.072(7) Uani d PD 0.23(2) 1 A 2
    H H14B 0.4437 -0.2272 0.3126 0.108 Uiso calc PR 0.23(2) 1 A 2
    C C15B 0.225(3) -0.093(3) 0.2963(16) 0.053(6) Uani d PD 0.23(2) 1 A 2
    H H15B 0.1608 -0.1244 0.3395 0.079 Uiso calc PR 0.23(2) 1 A 2
loop_
    _atom_site_aniso_label
    _atom_site_aniso_U_11
    _atom_site_aniso_U_22
    _atom_site_aniso_U_33
    _atom_site_aniso_U_12
    _atom_site_aniso_U_13
    _atom_site_aniso_U_23
    S6 0.0669(5) 0.0494(4) 0.0553(4) -0.0142(4) 0.0264(3) -0.0107(4)
    N1 0.0485(13) 0.0404(12) 0.0538(13) -0.0110(11) 0.0150(10) -0.0100(11)
    N2 0.0480(13) 0.0527(13) 0.0577(15) -0.0092(11) 0.0180(11) -0.0129(12)
    N4 0.0407(11) 0.0443(12) 0.0491(12) -0.0089(10) 0.0113(9) -0.0094(11)
    C3 0.0438(14) 0.0560(16) 0.0558(16) -0.0092(14) 0.0160(12) -0.0166(14)
    C5 0.0429(14) 0.0345(12) 0.0465(15) -0.0038(11) 0.0069(11) 0.0005(11)
    C7 0.0447(15) 0.0585(18) 0.0665(19) -0.0148(14) 0.0138(13) -0.0140(15)
    C8 0.080(2) 0.0522(18) 0.102(3) -0.0176(17) 0.031(2) -0.0055(18)
    C9 0.0629(19) 0.101(3) 0.089(2) -0.0244(19) 0.0288(17) -0.054(2)
    C10 0.0451(15) 0.0458(15) 0.0465(15) -0.0063(12) 0.0078(12) -0.0113(13)
    C11A 0.052(4) 0.043(4) 0.055(4) 0.004(3) 0.006(3) -0.004(2)
    C12A 0.062(5) 0.063(5) 0.062(4) 0.001(3) 0.024(3) -0.004(3)
    C13A 0.043(4) 0.077(5) 0.080(5) 0.008(3) 0.014(4) -0.027(4)
    C14A 0.063(6) 0.063(5) 0.087(8) 0.018(4) -0.015(5) 0.002(4)
    C15A 0.091(6) 0.063(4) 0.050(4) -0.020(5) -0.003(4) 0.007(3)
    C11B 0.054(19) 0.06(2) 0.09(2) 0.006(12) -0.022(13) -0.003(13)
    C12B 0.032(14) 0.07(2) 0.052(16) -0.003(12) 0.015(12) -0.019(14)
    C13B 0.051(12) 0.10(2) 0.07(2) -0.041(13) 0.029(13) -0.041(18)
    C14B 0.074(15) 0.049(11) 0.094(19) 0.016(10) -0.004(13) 0.003(11)
    C15B 0.033(10) 0.059(12) 0.067(15) 0.008(9) 0.003(7) 0.008(8)
_geom_special_details
;
 All esds (except the esd in the dihedral angle between two l.s. planes)
 are estimated using the full covariance matrix.  The cell esds are taken
 into account individually in the estimation of esds in distances, angles
 and torsion angles; correlations between esds in cell parameters are only
 used when they are defined by crystal symmetry.  An approximate (isotropic)
 treatment of cell esds is used for estimating esds involving l.s. planes.
;
loop_
    _geom_bond_atom_site_label_1
    _geom_bond_atom_site_label_2
    _geom_bond_site_symmetry_2
    _geom_bond_distance
    _geom_bond_publ_flag
    S6 C5 . 1.673(3) ?
    N1 C5 . 1.335(3) ?
    N1 N2 . 1.371(3) ?
    N1 H1 . 0.86(3) ?
    N2 C3 . 1.288(3) ?
    N4 C5 . 1.365(3) ?
    N4 C3 . 1.370(3) ?
    N4 C7 . 1.457(3) ?
    C3 C9 . 1.498(4) ?
    C7 C8 . 1.502(4) ?
    C7 H7A . 0.9700 ?
    C7 H7B . 0.9700 ?
    C8 H8A . 0.9600 ?
    C8 H8B . 0.9600 ?
    C8 H8C . 0.9600 ?
    C9 C10 . 1.504(4) ?
    C9 H91 . 0.9700 ?
    C9 H92 . 0.9700 ?
    C10 C11A . 1.369(6) ?
    C10 C15B . 1.379(5) ?
    C10 C11B . 1.379(5) ?
    C10 C15A . 1.394(7) ?
    C11A C12A . 1.376(9) ?
    C11A H11A . 0.9300 ?
    C12A C13A . 1.381(10) ?
    C12A H12A . 0.9300 ?
    C13A C14A . 1.360(11) ?
    C13A H13A . 0.9300 ?
    C14A C15A . 1.361(9) ?
    C14A H14A . 0.9300 ?
    C15A H15A . 0.9300 ?
    C11B C12B . 1.380(5) ?
    C11B H11B . 0.9300 ?
    C12B C13B . 1.379(5) ?
    C12B H12B . 0.9300 ?
    C13B C14B . 1.377(5) ?
    C13B H13B . 0.9300 ?
    C14B C15B . 1.379(5) ?
    C14B H14B . 0.9300 ?
    C15B H15B . 0.9300 ?
loop_
    _geom_angle_atom_site_label_1
    _geom_angle_atom_site_label_2
    _geom_angle_atom_site_label_3
    _geom_angle_site_symmetry_1
    _geom_angle_site_symmetry_3
    _geom_angle
    _geom_angle_publ_flag
    C5 N1 N2 . . 113.6(2) ?
    C5 N1 H1 . . 123(2) ?
    N2 N1 H1 . . 123(2) ?
    C3 N2 N1 . . 103.7(2) ?
    C5 N4 C3 . . 107.9(2) ?
    C5 N4 C7 . . 124.2(2) ?
    C3 N4 C7 . . 127.9(2) ?
    N2 C3 N4 . . 111.5(2) ?
    N2 C3 C9 . . 126.0(2) ?
    N4 C3 C9 . . 122.4(2) ?
    N1 C5 N4 . . 103.2(2) ?
    N1 C5 S6 . . 129.3(2) ?
    N4 C5 S6 . . 127.47(18) ?
    N4 C7 C8 . . 111.6(2) ?
    N4 C7 H7A . . 109.3 ?
    C8 C7 H7A . . 109.3 ?
    N4 C7 H7B . . 109.3 ?
    C8 C7 H7B . . 109.3 ?
    H7A C7 H7B . . 108.0 ?
    C7 C8 H8A . . 109.5 ?
    C7 C8 H8B . . 109.5 ?
    H8A C8 H8B . . 109.5 ?
    C7 C8 H8C . . 109.5 ?
    H8A C8 H8C . . 109.5 ?
    H8B C8 H8C . . 109.5 ?
    C3 C9 C10 . . 114.1(3) ?
    C3 C9 H91 . . 108.7 ?
    C10 C9 H91 . . 108.7 ?
    C3 C9 H92 . . 108.7 ?
    C10 C9 H92 . . 108.7 ?
    H91 C9 H92 . . 107.6 ?
    C15B C10 C11B . . 122.5(12) ?
    C11A C10 C15A . . 116.8(5) ?
    C11A C10 C9 . . 117.1(5) ?
    C15B C10 C9 . . 103.9(10) ?
    C11B C10 C9 . . 133.0(12) ?
    C15A C10 C9 . . 126.1(5) ?
    C10 C11A C12A . . 121.7(8) ?
    C10 C11A H11A . . 119.2 ?
    C12A C11A H11A . . 119.2 ?
    C11A C12A C13A . . 120.5(9) ?
    C11A C12A H12A . . 119.8 ?
    C13A C12A H12A . . 119.8 ?
    C14A C13A C12A . . 118.3(8) ?
    C14A C13A H13A . . 120.8 ?
    C12A C13A H13A . . 120.8 ?
    C13A C14A C15A . . 121.1(7) ?
    C13A C14A H14A . . 119.4 ?
    C15A C14A H14A . . 119.4 ?
    C14A C15A C10 . . 121.6(5) ?
    C14A C15A H15A . . 119.2 ?
    C10 C15A H15A . . 119.2 ?
    C10 C11B C12B . . 120.3(17) ?
    C10 C11B H11B . . 119.8 ?
    C12B C11B H11B . . 119.8 ?
    C13B C12B C11B . . 115(2) ?
    C13B C12B H12B . . 122.3 ?
    C11B C12B H12B . . 122.3 ?
    C14B C13B C12B . . 126(2) ?
    C14B C13B H13B . . 117.2 ?
    C12B C13B H13B . . 117.2 ?
    C13B C14B C15B . . 117(2) ?
    C13B C14B H14B . . 121.3 ?
    C15B C14B H14B . . 121.3 ?
    C14B C15B C10 . . 118.3(15) ?
    C14B C15B H15B . . 120.8 ?
    C10 C15B H15B . . 120.8 ?
loop_
    _geom_torsion_atom_site_label_1
    _geom_torsion_atom_site_label_2
    _geom_torsion_atom_site_label_3
    _geom_torsion_atom_site_label_4
    _geom_torsion_site_symmetry_1
    _geom_torsion_site_symmetry_2
    _geom_torsion_site_symmetry_3
    _geom_torsion_site_symmetry_4
    _geom_torsion
    _geom_torsion_publ_flag
    C5 N1 N2 C3 . . . . -0.1(3) ?
    N1 N2 C3 N4 . . . . 0.3(3) ?
    N1 N2 C3 C9 . . . . 178.3(3) ?
    C5 N4 C3 N2 . . . . -0.3(3) ?
    C7 N4 C3 N2 . . . . 179.7(3) ?
    C5 N4 C3 C9 . . . . -178.5(3) ?
    C7 N4 C3 C9 . . . . 1.6(5) ?
    N2 N1 C5 N4 . . . . -0.1(3) ?
    N2 N1 C5 S6 . . . . 179.3(2) ?
    C3 N4 C5 N1 . . . . 0.2(3) ?
    C7 N4 C5 N1 . . . . -179.8(2) ?
    C3 N4 C5 S6 . . . . -179.2(2) ?
    C7 N4 C5 S6 . . . . 0.8(4) ?
    C5 N4 C7 C8 . . . . -88.5(3) ?
    C3 N4 C7 C8 . . . . 91.4(3) ?
    N2 C3 C9 C10 . . . . 25.1(5) ?
    N4 C3 C9 C10 . . . . -157.0(3) ?
    C3 C9 C10 C11A . . . . -102.9(9) ?
    C3 C9 C10 C15B . . . . 83.1(16) ?
    C3 C9 C10 C11B . . . . -105(4) ?
    C3 C9 C10 C15A . . . . 79.6(7) ?
    C15A C10 C11A C12A . . . . 0.7(18) ?
    C9 C10 C11A C12A . . . . -177.0(11) ?
    C10 C11A C12A C13A . . . . 0(2) ?
    C11A C12A C13A C14A . . . . 0.4(17) ?
    C12A C13A C14A C15A . . . . -2.2(16) ?
    C13A C14A C15A C10 . . . . 3.3(16) ?
    C11A C10 C15A C14A . . . . -2.5(14) ?
    C9 C10 C15A C14A . . . . 175.0(7) ?
    C15B C10 C11B C12B . . . . -2(7) ?
    C9 C10 C11B C12B . . . . -173(3) ?
    C10 C11B C12B C13B . . . . -3(7) ?
    C11B C12B C13B C14B . . . . 7(5) ?
    C12B C13B C14B C15B . . . . -4(5) ?
    C13B C14B C15B C10 . . . . -2(5) ?
    C11B C10 C15B C14B . . . . 5(5) ?
    C9 C10 C15B C14B . . . . 178(3) ?
loop_
    _geom_hbond_atom_site_label_D
    _geom_hbond_atom_site_label_H
    _geom_hbond_atom_site_label_A
    _geom_hbond_site_symmetry_A
    _geom_hbond_distance_DH
    _geom_hbond_distance_HA
    _geom_hbond_distance_DA
    _geom_hbond_angle_DHA
    _geom_hbond_publ_flag
    C7 H7B S6 . 0.97 2.85 3.204(3) 103 y
    N1 H1 S6 3_566 0.86(3) 2.46(3) 3.303(3) 167(3) y
_iucr_refine_instructions_details
;
TITL z8 in P2(1)/c
CELL  0.71073   7.3731   8.9408  16.9936   90.000   91.892   90.000
ZERR     4.00   0.0005   0.0019   0.0008    0.000    0.004    0.000
LATT   1
SYMM  - X, 1/2 + Y, 1/2 - Z
SFAC  C    H    N    S
UNIT  44   52   12   4
MERG   2
OMIT    -4.00 180.00
FMAP   2
PLAN -5
ACTA
BOND   $H
CONF
L.S.  40
DFIX  1.380  0.005  C10 C11B C11B C12B C12B C13B C13B C14B C14B C15B C15B C10
WGHT    0.062000    0.220300
EXTI    0.011943
FVAR       0.83088   0.77187
MOLE    1
S6    4   -0.222301    0.335376    0.530971    11.00000    0.06691    0.04940 =
         0.05527   -0.01068    0.02639   -0.01423
N1    3    0.049624    0.332300    0.426472    11.00000    0.04851    0.04042 =
         0.05384   -0.00998    0.01504   -0.01096
H1    2    0.101345    0.411543    0.444621    11.00000   -1.50000
N2    3    0.106316    0.259530    0.360671    11.00000    0.04802    0.05270 =
         0.05772   -0.01291    0.01800   -0.00921
N4    3   -0.151946    0.169309    0.400859    11.00000    0.04072    0.04434 =
         0.04908   -0.00935    0.01131   -0.00894
C3    1   -0.018446    0.161294    0.346832    11.00000    0.04381    0.05596 =
         0.05583   -0.01662    0.01599   -0.00922
C5    1   -0.107016    0.280665    0.452866    11.00000    0.04286    0.03450 =
         0.04650    0.00051    0.00694   -0.00384
C7    1   -0.315140    0.078033    0.404821    11.00000    0.04471    0.05846 =
         0.06649   -0.01400    0.01378   -0.01479
AFIX  23
H7A   2   -0.352695    0.046618    0.352132    11.00000   -1.50000
H7B   2   -0.412229    0.137534    0.425915    11.00000   -1.50000
AFIX   0
C8    1   -0.284114   -0.057644    0.455668    11.00000    0.08038    0.05225 =
         0.10199   -0.00553    0.03123   -0.01762
AFIX 137
H8A   2   -0.256133   -0.026847    0.508810    11.00000   -1.50000
H8B   2   -0.184706   -0.114563    0.436205    11.00000   -1.50000
H8C   2   -0.391680   -0.118212    0.454479    11.00000   -1.50000
AFIX   0
C9    1   -0.025972    0.053056    0.279504    11.00000    0.06288    0.10070 =
         0.08851   -0.05439    0.02883   -0.02443
AFIX  23
H91   2   -0.103415    0.094222    0.237635    11.00000   -1.50000
H92   2   -0.081268   -0.039117    0.296918    11.00000   -1.50000
AFIX   0
C10   1    0.156132    0.017266    0.246848    11.00000    0.04508    0.04580 =
         0.04648   -0.01135    0.00782   -0.00634
PART  1
C11A  1    0.198601    0.084893    0.177590    21.00000    0.05165    0.04349 =
         0.05490   -0.00397    0.00629    0.00421
AFIX  43
H11A  2    0.117542    0.153088    0.154700    21.00000   -1.50000
AFIX   0
C12A  1    0.358150    0.054569    0.140961    21.00000    0.06177    0.06325 =
         0.06240   -0.00356    0.02386    0.00129
AFIX  43
H12A  2    0.383672    0.102695    0.094089    21.00000   -1.50000
AFIX   0
C13A  1    0.480644   -0.046819    0.173305    21.00000    0.04266    0.07696 =
         0.08032   -0.02672    0.01418    0.00782
AFIX  43
H13A  2    0.589001   -0.067339    0.148961    21.00000   -1.50000
AFIX   0
C14A  1    0.438819   -0.115917    0.241668    21.00000    0.06336    0.06266 =
         0.08720    0.00237   -0.01543    0.01796
AFIX  43
H14A  2    0.517856   -0.187041    0.263296    21.00000   -1.50000
AFIX   0
C15A  1    0.283281   -0.082772    0.278979    21.00000    0.09092    0.06345 =
         0.04978    0.00705   -0.00284   -0.01955
AFIX  43
H15A  2    0.261329   -0.127931    0.327037    21.00000   -1.50000
AFIX   0
PART  0
PART  2
C11B  1    0.240492    0.059587    0.179111   -21.00000    0.05420    0.05844 =
         0.09170   -0.00314   -0.02166    0.00603
AFIX  43
H11B  2    0.187289    0.131582    0.146287   -21.00000   -1.50000
AFIX   0
C12B  1    0.403444   -0.004371    0.159804   -21.00000    0.03172    0.07139 =
         0.05239   -0.01910    0.01499   -0.00310
AFIX  43
H12B  2    0.460796    0.018479    0.113382   -21.00000   -1.50000
AFIX   0
C13B  1    0.475373   -0.104492    0.214086   -21.00000    0.05066    0.10272 =
         0.07145   -0.04088    0.02919   -0.04109
AFIX  43
H13B  2    0.590890   -0.141399    0.205317   -21.00000   -1.50000
AFIX   0
C14B  1    0.390831   -0.154494    0.280146   -21.00000    0.07367    0.04883 =
         0.09373    0.00311   -0.00425    0.01578
AFIX  43
H14B  2    0.443685   -0.227194    0.312631   -21.00000   -1.50000
AFIX   0
C15B  1    0.224803   -0.092707    0.296334   -21.00000    0.03324    0.05883 =
         0.06675    0.00787    0.00281    0.00801
AFIX  43
H15B  2    0.160756   -0.124392    0.339527   -21.00000   -1.50000
PART  0
HKLF 4
REM  z8 in P2(1)/c
REM R1 =  0.0474 for   1385 Fo > 4sig(Fo)  and  0.1854 for all   3289 data
REM    187 parameters refined using      6 restraints
END
WGHT      0.0608      0.2456
REM Highest difference peak  0.229,  deepest hole -0.202,  1-sigma level  0.051
Q1    1  -0.1736  0.3140  0.4879  11.00000  0.05    0.23
Q2    1   0.0467 -0.0089  0.3303  11.00000  0.05    0.21
Q3    1  -0.4448  0.1560  0.4972  11.00000  0.05    0.20
Q4    1  -0.1239  0.2190  0.4294  11.00000  0.05    0.20
Q5    1  -0.0845  0.1649  0.3768  11.00000  0.05    0.20
;
data_global
_journal_data_validation_number     ?
_journal_date_recd_electronic     2012-11-06
_journal_date_accepted     2012-12-19
_journal_name_full     'Acta Crystallographica, Section E'
_journal_year     2013
_journal_volume     69
_journal_issue      2
_journal_page_first     o155
_journal_page_last     o156
_journal_paper_category     QO
_journal_paper_doi     10.1107/S1600536812051276
_journal_coeditor_code     FY2077
_publ_contact_author_name     'Zbigniew Karczmarzyk'
_publ_contact_author_address
;
Department of Chemistry
University of Podlasie
ul. 3 Maja 54
08-100 siedlce
Poland
;
_publ_contact_author_email     kar@uph.edu.pl
_publ_contact_author_fax     '48 25 644 20 45'
_publ_contact_author_phone     '48 25 643 10 17'
_publ_section_title
;
3-Benzyl-4-ethyl-1<i>H</i>-1,2,4-triazole-5(4<i>H</i>)-thione
;
loop_
    _publ_author_name
    _publ_author_footnote
    _publ_author_address
    'Karczmarzyk, Zbigniew' .
;
Department of Chemistry
Siedlce University
ul. 3 Maja 54
08-110 Siedlce, Poland
;
    'Pitucha, Monika' .
;
Department of Organic Chemistry
Faculty of Pharmacy with Division of Medical Analytics
Medical University
ul. Chod\'zki 4A
20-093 Lublin, Poland
;
    'Wysocki, Waldemar' .
;
Department of Chemistry
Siedlce University
ul. 3 Maja 54
08-110 Siedlce, Poland
;
    'Pachuta-Stec, Anna' .
;
Department of Organic Chemistry
Faculty of Pharmacy with Division of Medical Analytics
Medical University
ul. Chod\'zki 4A
20-093 Lublin, Poland
;
    'Sta\'nczuk, Andrzej' .
;
Department of Chemistry
Siedlce University
ul. 3 Maja 54
08-110 Siedlce, Poland
;
