# Supplementary material for: 3-Benzyl-4-ethyl-1H-1,2,4-triazole-5(4H)-thione
Source: Acta Crystallogr Sect E Struct Rep Online. 2013 Jan 4;69(Pt 2):o155–6. doi: 10.1107/S1600536812051276 (PMC3569223; doi:10.1107/S1600536812051276)
Supplement: Supplementary file 2 [file e-69-0o155-Isup2.hkl]

#
# h,k,l, Fc-squared, Fo-squared, sigma(Fo-squared) and status flag
#
data_I
_shelx_title ' z8 in P2(1)/c'
_shelx_refln_list_code          4
_shelx_F_calc_maximum      126.39
_exptl_crystal_F_000       464.00
_reflns_d_resolution_high  0.7087
 
loop_
 _symmetry_equiv_pos_as_xyz
 'x, y, z'
 '-x, y+1/2, -z+1/2'
 '-x, -y, -z'
 'x, -y-1/2, z-1/2'
 
_cell_length_a     7.3731
_cell_length_b     8.9408
_cell_length_c    16.9936
_cell_angle_alpha  90.000
_cell_angle_beta   91.892
_cell_angle_gamma  90.000
 
_shelx_F_squared_multiplier     1.000
 
loop_
 _refln_index_h
 _refln_index_k
 _refln_index_l
 _refln_F_squared_calc
 _refln_F_squared_meas
 _refln_F_squared_sigma
 _refln_observed_status
   1   0   0     5211.36     5094.47     19.67 o
   2   0   0      871.61      830.98     11.33 o
   3   0   0      384.07      384.60      8.94 o
   4   0   0      160.67      133.19      5.23 o
   5   0   0       31.24       36.72      5.25 o
   6   0   0        3.99       -2.50      3.89 o
   7   0   0        4.28        4.63      7.63 o
   8   0   0        6.27       -1.40      5.59 o
   9   0   0       16.18       11.95     13.88 o
  10   0   0        0.77        2.94     13.62 o
   1   1   0     3594.76     3614.20     57.62 o
   2   1   0        5.36        8.19      1.64 o
   3   1   0      607.59      549.15     20.77 o
   4   1   0      583.86      569.20     30.76 o
   5   1   0       28.53       28.84      2.83 o
   6   1   0        8.18       -0.93      7.95 o
   7   1   0        2.37       -3.35     13.41 o
   8   1   0        4.40        7.41      5.89 o
   9   1   0        4.12       -1.91     13.00 o
  10   1   0       10.87      -33.02     19.37 o
   0   2   0      256.86      216.17      7.38 o
   1   2   0     3748.01     3540.39     68.87 o
   2   2   0      164.58      179.85      7.26 o
   3   2   0      472.13      490.82     41.25 o
   4   2   0      151.54      171.18      4.13 o
   5   2   0        0.10       -3.21      5.44 o
   6   2   0      152.54      156.05      8.27 o
   7   2   0       28.50       29.50      7.03 o
   8   2   0        3.61        8.25     10.82 o
   9   2   0       21.29       27.54     10.12 o
  10   2   0        1.29       -5.36      6.32 o
   1   3   0        3.31        2.07      3.39 o
   2   3   0      122.39      119.54      5.22 o
   3   3   0       95.72      101.41      7.48 o
   4   3   0       97.01      114.05      3.43 o
   5   3   0      121.37      136.27      6.03 o
   6   3   0       58.28       48.39      6.14 o
   7   3   0        8.62        1.98      5.26 o
   8   3   0        1.68        2.85     11.22 o
   9   3   0        0.86       -0.49      5.09 o
  10   3   0        2.30      -18.95     15.05 o
   0   4   0      833.80      811.09     21.63 o
   1   4   0       97.12      107.79      3.27 o
   2   4   0      195.30      175.58     13.97 o
   3   4   0       50.93       58.16      3.01 o
   4   4   0      544.93      574.78     13.27 o
   5   4   0      229.41      259.03      5.46 o
   6   4   0        3.31       -0.85      8.29 o
   7   4   0        8.34       -0.61     11.13 o
   8   4   0        4.53        0.00     11.45 o
   9   4   0        2.34        7.76     12.38 o
   1   5   0     1885.18     1832.12     38.81 o
   2   5   0      146.74      157.82      3.83 o
   3   5   0      235.17      236.90      5.71 o
   4   5   0      320.87      307.42     21.52 o
   5   5   0       12.70        9.52      3.12 o
   6   5   0       16.91       13.27      9.18 o
   7   5   0       39.43       41.23      4.96 o
   8   5   0        2.26       -4.75     12.82 o
   9   5   0        2.52        4.77     13.56 o
   0   6   0      238.44      221.13      6.32 o
   1   6   0      315.10      325.00      8.24 o
   2   6   0        7.88       -1.63      6.91 o
   3   6   0      101.92      102.24      4.05 o
   4   6   0       75.55       67.80      5.64 o
   5   6   0      357.01      350.63      8.81 o
   6   6   0        4.35       -0.58     12.23 o
   7   6   0        1.47       -4.93     12.80 o
   8   6   0        2.29       -7.59     13.73 o
   9   6   0        5.59        1.41      7.67 o
   1   7   0      128.48      130.86      8.14 o
   2   7   0      198.60      216.25      7.51 o
   3   7   0       79.91       80.84      4.19 o
   4   7   0      151.29      142.93      8.78 o
   5   7   0        0.44        1.56      9.75 o
   6   7   0       25.28       24.32      4.60 o
   7   7   0        2.67        8.85      4.75 o
   8   7   0        2.21       -3.15     14.08 o
   0   8   0      236.76      223.98      7.97 o
   1   8   0        7.47        0.57      4.50 o
   2   8   0       79.31       74.77      4.39 o
   3   8   0        4.66        1.59      3.58 o
   4   8   0       48.16       42.66     10.63 o
   5   8   0        5.75        4.51     10.32 o
   6   8   0        6.17        8.44      5.42 o
   7   8   0        7.14        3.50     14.46 o
   8   8   0        5.44       -0.98     19.61 o
   1   9   0       10.98        7.20     14.05 o
   2   9   0        9.99       -3.41     11.50 o
   3   9   0        8.43        3.59      4.43 o
   4   9   0        4.01        6.51     10.54 o
   5   9   0       25.71       26.45      5.40 o
   6   9   0        8.46       10.96      7.06 o
   7   9   0        6.64        1.76     17.01 o
   0  10   0       85.45       78.67      7.59 o
   1  10   0        7.01       11.69      5.60 o
   2  10   0        2.15       -0.86      5.83 o
   3  10   0        9.49        7.47      6.40 o
   4  10   0       20.53       15.17      7.04 o
   5  10   0        0.13        6.61      6.54 o
   6  10   0        2.66       -1.13      6.00 o
   1  11   0       23.37       27.31      5.10 o
   2  11   0        1.27        8.23     11.29 o
   3  11   0       29.26        8.00      7.78 o
   4  11   0        8.91       -6.71     10.48 o
   5  11   0        0.00        2.09      7.61 o
   0  12   0       71.85       63.27      9.42 o
   1  12   0       15.90       -8.39     16.36 o
   2  12   0       16.60       21.53     14.11 o
   3  12   0        2.90      -27.42     15.76 o
 -10   1   1        8.70       18.69     20.03 o
  -9   1   1        2.95        0.00     15.27 o
  -8   1   1        1.22        5.42     15.46 o
  -7   1   1      177.58      170.03      8.01 o
  -6   1   1      163.03      175.15      6.88 o
  -5   1   1       47.93       51.82      4.30 o
  -4   1   1      455.24      500.12     15.96 o
  -3   1   1      656.56      713.33     19.27 o
  -2   1   1       14.70       10.74      2.42 o
  -1   1   1     1217.70     1159.05     15.53 o
   0   1   1       94.73      103.86      3.64 o
   1   1   1      887.92      938.32     14.12 o
   2   1   1      471.28      395.99     12.36 o
   3   1   1      331.20      371.17     12.81 o
   4   1   1      948.17      935.70     26.59 o
   5   1   1      209.74      190.35      6.18 o
   6   1   1        9.61        9.36     11.46 o
   7   1   1       94.05       88.89      7.13 o
   8   1   1       19.74       25.31      6.39 o
   9   1   1        0.60        1.61     18.61 o
  10   1   1        4.76       -9.37     20.03 o
 -10   2   1        0.08      -13.27     21.87 o
  -9   2   1        0.07       -1.62     17.70 o
  -8   2   1       47.22       52.76      6.74 o
  -7   2   1       83.49       78.89      6.42 o
  -6   2   1      160.31      163.33      6.80 o
  -5   2   1      642.80      611.72     21.06 o
  -4   2   1      536.22      565.63     18.78 o
  -3   2   1     1038.05      986.94     24.34 o
  -2   2   1      279.50      276.08      9.68 o
  -1   2   1     3328.36     3160.17     30.49 o
   0   2   1      238.72      206.15      7.22 o
   1   2   1     1186.56     1172.82     18.99 o
   2   2   1      268.32      264.11      9.47 o
   3   2   1     1749.85     1908.82     32.30 o
   4   2   1      247.87      250.49      7.54 o
   5   2   1        0.48        5.53      9.11 o
   6   2   1       56.19       51.33      5.40 o
   7   2   1       97.42       98.40      6.69 o
   8   2   1       71.58       63.89      7.71 o
   9   2   1        2.85       -8.20     19.05 o
  10   2   1        0.05       -5.43      8.20 o
 -10   3   1        2.02       -3.88     22.23 o
  -9   3   1        0.07       -1.01      7.10 o
  -8   3   1       22.34        5.74     16.79 o
  -7   3   1      219.32      217.27      8.94 o
  -6   3   1      305.50      305.09     10.15 o
  -5   3   1       48.21       32.80      4.43 o
  -4   3   1      681.03      637.60     21.13 o
  -3   3   1       31.49       33.71      3.94 o
  -2   3   1     2928.76     2953.78     38.56 o
  -1   3   1       19.19        3.78      7.97 o
   0   3   1     2052.04     1907.85     27.83 o
   1   3   1     2289.88     2472.84     32.32 o
   2   3   1       12.63        9.85      3.00 o
   3   3   1        4.53        3.36      8.73 o
   4   3   1      209.09      234.79      8.32 o
   5   3   1        0.45      -16.93     11.46 o
   6   3   1       92.08       97.13      5.82 o
   7   3   1       39.73       52.73      6.43 o
   8   3   1        0.70       -4.33     14.06 o
   9   3   1       40.69       49.88      8.01 o
  10   3   1        0.59      -19.55     21.67 o
  -9   4   1        8.77      -19.19     21.37 o
  -8   4   1       46.09       18.04     20.56 o
  -7   4   1        4.40       -2.30      5.74 o
  -6   4   1       54.07       57.44      5.78 o
  -5   4   1        0.80      -14.75     10.82 o
  -4   4   1        0.52       -4.64      9.85 o
  -3   4   1     1077.81     1055.87     28.71 o
  -2   4   1       39.82       44.89      3.85 o
  -1   4   1      198.81      185.98      7.01 o
   0   4   1       22.99       21.90      3.19 o
   1   4   1     1234.00     1241.25     26.97 o
   2   4   1        0.68       -2.20      8.33 o
   3   4   1       74.49       71.39      4.39 o
   4   4   1      455.45      443.74     16.71 o
   5   4   1        0.60       -0.29      4.24 o
   6   4   1       39.25       56.59      5.52 o
   7   4   1       48.39       34.90      6.79 o
   8   4   1      100.61       95.35      9.24 o
   9   4   1        7.96       12.30     19.18 o
  -9   5   1        6.97       15.66      8.29 o
  -8   5   1        0.89      -12.73     18.77 o
  -7   5   1       38.74       23.73      6.98 o
  -6   5   1       52.10       47.07      6.03 o
  -5   5   1      105.45       80.93      6.01 o
  -4   5   1       33.26       34.71      4.45 o
  -3   5   1        5.20        1.52     10.13 o
  -2   5   1       58.37       52.22      4.29 o
  -1   5   1        7.81        0.62      8.87 o
   0   5   1      572.68      581.72     19.30 o
   1   5   1      241.52      284.31      9.11 o
   2   5   1       40.44       29.50      3.88 o
   3   5   1        8.09       -2.29      8.17 o
   4   5   1        7.40        7.89     11.20 o
   5   5   1       28.03       30.16      5.30 o
   6   5   1        5.27       11.89     14.91 o
   7   5   1        9.73       13.83     18.45 o
   8   5   1        9.43       -3.20     18.34 o
   9   5   1        4.66       14.12      7.79 o
  -9   6   1        1.61        7.75     20.84 o
  -8   6   1        3.60        8.49     18.37 o
  -7   6   1        7.78        7.34      6.91 o
  -6   6   1        0.02      -10.36     15.28 o
  -5   6   1       16.77       15.96      5.39 o
  -4   6   1        3.30        7.17      4.45 o
  -3   6   1       23.54        0.00     10.75 o
  -2   6   1        6.87        1.81      3.81 o
  -1   6   1        0.20        1.51      9.46 o
   0   6   1       49.95       43.13      4.27 o
   1   6   1        6.98        3.26      3.69 o
   2   6   1       28.13       22.40      4.32 o
   3   6   1        2.34        0.00     10.95 o
   4   6   1        2.38        8.95     10.63 o
   5   6   1       61.75       56.89      6.03 o
   6   6   1       30.93       27.34      6.26 o
   7   6   1        4.19        9.86      6.11 o
   8   6   1        0.29        3.42     17.70 o
   9   6   1        0.02        1.96     20.08 o
  -8   7   1        0.60      -18.22     19.63 o
  -7   7   1        0.51       -3.22     18.93 o
  -6   7   1       18.56       20.09      6.68 o
  -5   7   1        0.08        7.97      5.27 o
  -4   7   1      207.67      210.79      8.47 o
  -3   7   1       93.49       94.72      6.38 o
  -2   7   1      222.69      209.92      8.51 o
  -1   7   1       62.96       67.50      5.20 o
   0   7   1       38.69       31.10      4.52 o
   1   7   1        6.02       -7.16     11.08 o
   2   7   1      146.11      146.84      6.77 o
   3   7   1        0.45        2.04     12.17 o
   4   7   1      131.80      127.31      7.46 o
   5   7   1       25.89        0.00     17.76 o
   6   7   1        1.42       10.02     16.95 o
   7   7   1        2.65        9.98      7.18 o
   8   7   1       10.57       12.12      8.26 o
  -8   8   1        2.87       -1.97     20.02 o
  -7   8   1        4.20       -5.27     16.48 o
  -6   8   1       15.57       20.53      6.71 o
  -5   8   1       17.21       13.37      6.74 o
  -4   8   1       38.32       11.56     18.08 o
  -3   8   1      330.79      336.84     13.07 o
  -2   8   1       32.38       23.29      5.55 o
  -1   8   1      254.22      266.89      9.19 o
   0   8   1       91.45       88.21      6.36 o
   1   8   1       14.50       18.53      4.91 o
   2   8   1       16.31        7.68     13.31 o
   3   8   1      163.33      172.22      8.03 o
   4   8   1       24.51       23.67      6.30 o
   5   8   1       17.10       -2.82     17.47 o
   6   8   1        7.96        0.00     17.73 o
   7   8   1       16.02       13.79      8.08 o
  -7   9   1       70.83       75.02     10.16 o
  -6   9   1        5.49        0.00     18.95 o
  -5   9   1       34.64       31.80      7.71 o
  -4   9   1       79.84       84.64      7.53 o
  -3   9   1        5.86       -6.78     16.14 o
  -2   9   1      108.48      110.51      7.61 o
  -1   9   1       49.41       54.59      6.14 o
   0   9   1       14.68       -7.37     16.28 o
   1   9   1       20.36       29.74      5.71 o
   2   9   1        0.52        5.08     14.08 o
   3   9   1        0.52      -13.47     15.35 o
   4   9   1       37.43       50.54      7.36 o
   5   9   1       76.25      106.33      9.04 o
   6   9   1        1.32      -33.17     21.31 o
   7   9   1       10.19        6.66      8.73 o
  -6  10   1        7.39       13.43     22.68 o
  -5  10   1        8.05        6.36      7.88 o
  -4  10   1       31.88       46.53      7.47 o
  -3  10   1       72.86       82.42      8.27 o
  -2  10   1        2.36      -13.93      6.97 o
  -1  10   1        2.70        4.30     15.37 o
   0  10   1       21.08       30.67      6.58 o
   1  10   1        0.31       -4.27     17.48 o
   2  10   1        1.37        5.84     16.18 o
   3  10   1       32.90       36.11      6.88 o
   4  10   1       24.61       28.26      7.68 o
   5  10   1        1.53       10.62     22.38 o
   6  10   1        5.75       17.32     19.92 o
  -5  11   1       10.01        5.88     22.29 o
  -4  11   1        4.84      -18.43     22.64 o
  -3  11   1        3.78        0.00      7.79 o
  -2  11   1        1.83       -3.36     18.70 o
  -1  11   1        0.05      -43.54     21.77 o
   0  11   1        0.00      -12.69      7.24 o
   1  11   1        0.08        0.00     17.79 o
   2  11   1        3.18        6.66     18.45 o
   3  11   1        1.63       -0.26      7.58 o
   4  11   1        8.48       -5.52     23.64 o
   5  11   1        5.92        1.97     20.92 o
  -3  12   1        1.17       10.62      8.08 o
  -2  12   1        1.77      -17.12     23.44 o
  -1  12   1        0.20       14.91     17.87 o
   0  12   1        1.87       14.80     19.05 o
   1  12   1       10.52       -1.85     19.54 o
   2  12   1        0.03        9.43     19.77 o
   3  12   1        5.40       17.59     19.54 o
 -10   0   2        0.25      -24.23     21.58 o
  -9   0   2       42.56       45.27      7.98 o
  -8   0   2       21.51       16.82      6.17 o
  -7   0   2        0.17        1.13     14.05 o
  -6   0   2      416.30      413.38     13.28 o
  -5   0   2      317.01      333.65     11.79 o
  -4   0   2        9.81        1.17      8.52 o
  -3   0   2       33.31       32.73      3.17 o
  -2   0   2     8779.22     8180.20     52.08 o
  -1   0   2     4865.71     4353.73     29.41 o
   0   0   2       29.52       20.28      1.54 o
   1   0   2      396.69      312.17      8.66 o
   2   0   2      951.41      829.09     17.39 o
   3   0   2       39.30       37.08      3.23 o
   4   0   2       82.33       69.78      4.20 o
   5   0   2      174.33      163.85      5.84 o
   6   0   2       27.54       36.48      4.87 o
   7   0   2      306.96      316.84     10.44 o
   8   0   2       17.17       15.91      6.23 o
   9   0   2        0.68      -24.10     17.44 o
  10   0   2        0.84      -16.88     22.03 o
 -10   1   2        4.18       21.89      7.75 o
  -9   1   2        2.31       -4.82     20.61 o
  -8   1   2       90.06       90.76      7.49 o
  -7   1   2      222.29      252.81      8.60 o
  -6   1   2        0.67       -6.56     10.24 o
  -5   1   2       95.41       82.56      5.12 o
  -4   1   2        1.01        1.26      3.30 o
  -3   1   2      757.14      718.16     19.91 o
  -2   1   2      231.91      224.33      6.79 o
  -1   1   2      342.66      277.48      9.04 o
   0   1   2     3751.02     3659.67     25.62 o
   1   1   2     9305.11     9368.99     47.78 o
   2   1   2     7075.53     7101.16     50.17 o
   3   1   2      391.81      426.56     13.74 o
   4   1   2     1080.70     1110.65     28.72 o
   5   1   2      384.53      361.22     12.81 o
   6   1   2       53.07       47.11      5.40 o
   7   1   2        0.14       -4.59     13.70 o
   8   1   2       29.21       39.04      6.52 o
   9   1   2        1.56       11.31     16.56 o
  10   1   2        1.88      -28.27     20.48 o
 -10   2   2        0.20       -1.71      8.26 o
  -9   2   2        5.27       -4.90     17.59 o
  -8   2   2       32.30       33.12      6.40 o
  -7   2   2       16.10       10.69      5.46 o
  -6   2   2        0.42        0.45      4.40 o
  -5   2   2       20.50       13.46      4.16 o
  -4   2   2       24.20       27.79      3.95 o
  -3   2   2      911.82      920.46     23.22 o
  -2   2   2       51.54       61.75      3.23 o
  -1   2   2       30.41       30.15      2.58 o
   0   2   2     5800.79     5579.82     39.67 o
   1   2   2     5204.23     5411.40     41.53 o
   2   2   2      132.64      146.54      4.97 o
   3   2   2      354.86      372.61     11.88 o
   4   2   2       80.42       76.70      4.38 o
   5   2   2      165.07      172.78      6.31 o
   6   2   2       10.93       -7.82     11.82 o
   7   2   2        5.83      -21.18     16.31 o
   8   2   2        6.96       -1.39     16.48 o
   9   2   2        0.46        9.86     16.77 o
  10   2   2        0.45        1.91     20.32 o
 -10   3   2        0.35        5.84     18.12 o
  -9   3   2        0.30        2.03      6.76 o
  -8   3   2       12.68        1.43     15.75 o
  -7   3   2        5.75        6.95      5.33 o
  -6   3   2        6.91        2.00      5.03 o
  -5   3   2      120.30      111.13      5.59 o
  -4   3   2      315.70      281.45     10.65 o
  -3   3   2      470.36      541.12     17.98 o
  -2   3   2      342.29      401.45     13.30 o
  -1   3   2       13.06        2.35      7.62 o
   0   3   2      957.74     1098.38     21.51 o
   1   3   2     1794.96     2116.55     30.20 o
   2   3   2      287.62      337.00     11.97 o
   3   3   2        1.21      -10.26      8.97 o
   4   3   2       41.82       40.22      4.27 o
   5   3   2       56.26       58.91      4.81 o
   6   3   2      177.57      171.03      7.19 o
   7   3   2        6.91      -11.05     13.67 o
   8   3   2        3.79       11.60     18.03 o
   9   3   2        2.56       11.86     17.37 o
  10   3   2        0.30        7.84     21.12 o
  -9   4   2        0.88        1.75     19.13 o
  -8   4   2        4.94      -19.58     16.98 o
  -7   4   2        0.83       -0.77      5.74 o
  -6   4   2       13.71      -20.83     13.99 o
  -5   4   2        0.39       -1.85     10.33 o
  -4   4   2       27.30       18.99      4.04 o
  -3   4   2        0.18      -15.18      9.02 o
  -2   4   2       19.67       23.53      3.43 o
  -1   4   2      312.32      352.55     11.42 o
   0   4   2      206.16      219.31      6.93 o
   1   4   2       98.55       94.49      4.30 o
   2   4   2      566.15      581.52     19.95 o
   3   4   2      181.99      227.91      7.86 o
   4   4   2       23.33       18.95      3.69 o
   5   4   2      172.03      148.35      6.68 o
   6   4   2       39.84       26.67      5.69 o
   7   4   2        5.38       -1.56      6.08 o
   8   4   2        4.53       15.19     16.31 o
   9   4   2        1.50        1.06      7.33 o
  -9   5   2       23.53       39.33      8.31 o
  -8   5   2        7.05        4.79     17.61 o
  -7   5   2       31.60       -5.52     18.41 o
  -6   5   2        6.10       13.20      4.74 o
  -5   5   2        5.68        3.07     11.30 o
  -4   5   2       57.94       54.22      5.19 o
  -3   5   2     1378.95     1261.66     36.45 o
  -2   5   2       36.74       36.73      4.10 o
  -1   5   2      136.90      120.81      4.80 o
   0   5   2        3.83       11.72      3.45 o
   1   5   2      663.77      606.53     21.32 o
   2   5   2       14.73       13.33      3.68 o
   3   5   2      208.91      209.31      6.90 o
   4   5   2       38.30       37.16      4.80 o
   5   5   2      278.70      274.50      9.76 o
   6   5   2       85.52       87.98      6.85 o
   7   5   2        3.06       -3.97      5.87 o
   8   5   2        7.86       -8.05     17.70 o
   9   5   2        1.84        5.55     22.15 o
  -9   6   2       18.19       22.37      8.63 o
  -8   6   2        8.81       10.20     18.48 o
  -7   6   2      116.41      125.05      8.68 o
  -6   6   2      144.85      150.61      8.04 o
  -5   6   2        1.74      -11.39     14.93 o
  -4   6   2      161.11      176.02      7.03 o
  -3   6   2        3.42        0.00     10.02 o
  -2   6   2       37.20       37.15      4.32 o
  -1   6   2       15.15       17.70      3.74 o
   0   6   2      646.29      604.24     19.44 o
   1   6   2      206.64      203.92      6.23 o
   2   6   2      493.50      504.16     16.95 o
   3   6   2      332.22      318.71     11.79 o
   4   6   2      238.91      273.05      8.48 o
   5   6   2      193.94      223.72      8.19 o
   6   6   2        1.24      -15.70     14.82 o
   7   6   2       15.61        9.68      7.13 o
   8   6   2       20.13       19.08      7.76 o
   9   6   2        0.02       -5.88     21.08 o
  -8   7   2        1.40        9.13     19.16 o
  -7   7   2       10.34        3.64      7.66 o
  -6   7   2        4.06      -28.61     17.82 o
  -5   7   2        7.57       -6.36     13.57 o
  -4   7   2      308.62      303.70      9.45 o
  -3   7   2       97.89       86.30      6.20 o
  -2   7   2       23.78       33.09      4.93 o
  -1   7   2       73.74       70.07      5.51 o
   0   7   2        0.62        1.80     10.41 o
   1   7   2      363.01      390.84     12.32 o
   2   7   2      172.25      175.56      6.97 o
   3   7   2       69.15       77.82      5.87 o
   4   7   2       84.30       99.58      6.81 o
   5   7   2        5.59        2.30      5.61 o
   6   7   2       19.72      -12.95     18.14 o
   7   7   2        3.93       -6.52     16.38 o
   8   7   2        5.56       18.44     22.05 o
  -8   8   2        1.64       -5.90     22.44 o
  -7   8   2        0.94      -28.19     19.61 o
  -6   8   2       10.54        3.16     17.86 o
  -5   8   2        1.60       12.80     16.09 o
  -4   8   2        1.19        7.75     13.62 o
  -3   8   2       14.63        8.04      5.61 o
  -2   8   2       26.42       12.30     14.66 o
  -1   8   2       59.84       60.94      5.85 o
   0   8   2      104.76      103.53      6.45 o
   1   8   2       24.95       -9.58     14.01 o
   2   8   2       35.31       34.86      5.58 o
   3   8   2       38.23       44.55      6.00 o
   4   8   2       10.70       -3.87     15.47 o
   5   8   2       21.98       26.49      6.97 o
   6   8   2       14.48        0.00     18.31 o
   7   8   2        0.28        3.55     17.12 o
  -7   9   2        3.13      -17.27     20.12 o
  -6   9   2        2.04       -6.79      7.60 o
  -5   9   2        0.30        9.52     18.22 o
  -4   9   2        0.32       13.14     15.57 o
  -3   9   2        0.78       -4.08     15.92 o
  -2   9   2        0.06       -2.58     16.25 o
  -1   9   2        0.07      -13.72     15.30 o
   0   9   2       10.18        2.46     13.95 o
   1   9   2       36.49       37.35      6.08 o
   2   9   2       10.32        9.57      5.77 o
   3   9   2       18.32       21.71      6.06 o
   4   9   2        7.61        7.29     17.12 o
   5   9   2       13.46        4.77     18.56 o
   6   9   2        3.21        1.84      7.39 o
   7   9   2        2.24       -5.81     22.08 o
  -6  10   2        5.45        0.00     19.00 o
  -5  10   2        0.00        0.28      7.30 o
  -4  10   2       23.80       31.58      7.37 o
  -3  10   2        2.47       -3.10     17.24 o
  -2  10   2       84.49       91.63      8.29 o
  -1  10   2        2.20      -11.50     16.08 o
   0  10   2       44.30       42.24      7.27 o
   1  10   2        1.41      -12.85     16.77 o
   2  10   2       16.87        4.62      7.13 o
   3  10   2        1.14        6.14     16.56 o
   4  10   2       11.97        6.56     21.08 o
   5  10   2        2.81        3.53     18.92 o
   6  10   2        0.14        8.68      7.78 o
  -5  11   2        7.59        2.94      8.34 o
  -4  11   2        3.37       16.59     17.77 o
  -3  11   2       33.34       34.12      8.24 o
  -2  11   2       22.84       -5.06     19.18 o
  -1  11   2        0.15        3.29     17.54 o
   0  11   2        1.61      -14.66     17.61 o
   1  11   2       37.54       31.13      7.94 o
   2  11   2        7.31       -0.75      7.33 o
   3  11   2        7.52      -13.92     19.45 o
   4  11   2       17.64       -3.69     20.51 o
  -3  12   2        2.51        6.49      8.66 o
  -2  12   2        5.33       12.83      8.27 o
  -1  12   2        0.77        9.31     15.35 o
   0  12   2        7.19       -0.83      8.21 o
   1  12   2        1.74       -3.71     18.16 o
   2  12   2        0.32      -13.21     19.32 o
   3  12   2        0.11       -1.96     22.45 o
 -10   1   3        1.23        3.77     15.98 o
  -9   1   3       14.30       22.06      7.03 o
  -8   1   3        1.58        7.62      5.95 o
  -7   1   3       12.87        9.15      5.36 o
  -6   1   3        9.70        2.85     12.21 o
  -5   1   3       51.57       45.13      4.42 o
  -4   1   3      334.28      351.61     11.91 o
  -3   1   3      642.15      683.87     19.36 o
  -2   1   3      130.04      126.01      4.50 o
  -1   1   3      890.71      830.18     15.55 o
   0   1   3        6.58       -1.46      4.95 o
   1   1   3    15974.23    16602.04     70.80 o
   2   1   3        4.72        1.77      6.49 o
   3   1   3        0.02       -7.65      8.07 o
   4   1   3        4.03       -6.21     10.34 o
   5   1   3       56.12       57.82      4.74 o
   6   1   3       57.61       62.41      5.42 o
   7   1   3       42.51       34.90      5.69 o
   8   1   3        8.76        2.69      6.14 o
   9   1   3        5.72        9.81     17.22 o
  10   1   3        0.00      -48.58     24.29 o
 -10   2   3       14.34        0.85      8.62 o
  -9   2   3       17.52       21.71      7.32 o
  -8   2   3        3.12       11.21     14.89 o
  -7   2   3        3.60       -2.84      5.52 o
  -6   2   3      270.82      274.94      8.98 o
  -5   2   3      168.44      167.38      6.04 o
  -4   2   3       17.93       20.40      3.90 o
  -3   2   3     1751.30     1795.82     32.23 o
  -2   2   3      353.52      322.12     11.90 o
  -1   2   3     1464.44     1521.95     23.05 o
   0   2   3     1948.94     1905.66     24.57 o
   1   2   3    14902.33    15511.62     76.38 o
   2   2   3     1967.33     2126.91     30.65 o
   3   2   3      117.54      108.14      4.31 o
   4   2   3       50.34       44.93      3.90 o
   5   2   3        1.72       -1.62     10.30 o
   6   2   3       61.49       69.22      5.48 o
   7   2   3       12.60        1.19     14.86 o
   8   2   3        3.16        4.46      6.47 o
   9   2   3        5.66       13.30     15.33 o
  10   2   3        6.99        0.00     21.05 o
 -10   3   3        1.88       13.66     18.61 o
  -9   3   3        0.22       -6.84      7.20 o
  -8   3   3       14.01        8.69     17.06 o
  -7   3   3       63.93       56.84      6.27 o
  -6   3   3      218.98      211.41      8.06 o
  -5   3   3        0.01        7.39      3.85 o
  -4   3   3      482.43      529.51     16.74 o
  -3   3   3      155.60      173.49      6.28 o
  -2   3   3      958.87      995.14     23.80 o
  -1   3   3      410.89      435.08     14.07 o
   0   3   3     4645.04     4866.74     45.74 o
   1   3   3     1169.08     1227.98     24.31 o
   2   3   3      100.01       97.42      4.19 o
   3   3   3        8.42        5.90      8.88 o
   4   3   3       91.57       93.42      4.65 o
   5   3   3      423.60      402.93     15.18 o
   6   3   3      101.80      108.71      6.43 o
   7   3   3        2.54        9.95     14.40 o
   8   3   3        5.88        2.93     17.47 o
   9   3   3        9.69       10.79      8.13 o
  -9   4   3        0.48        7.03     18.90 o
  -8   4   3        2.12       -4.55     17.73 o
  -7   4   3        1.16      -25.99     14.64 o
  -6   4   3       32.81        4.43     16.73 o
  -5   4   3      482.61      458.45     15.64 o
  -4   4   3       50.44       50.95      4.69 o
  -3   4   3      348.57      347.88     11.49 o
  -2   4   3       15.01       14.46      3.45 o
  -1   4   3      250.90      223.56      7.60 o
   0   4   3      148.20      155.98      5.61 o
   1   4   3       43.35       49.06      3.96 o
   2   4   3     1232.36     1266.91     29.25 o
   3   4   3      456.20      519.60     17.84 o
   4   4   3      202.44      195.72      6.78 o
   5   4   3       77.14       77.94      5.62 o
   6   4   3        6.24       -1.12     11.78 o
   7   4   3        9.10        2.62     16.75 o
   8   4   3       30.40       49.41      7.26 o
   9   4   3        3.94       -3.55     16.74 o
  -9   5   3        0.18        7.34     15.79 o
  -8   5   3       15.11       -1.59     17.88 o
  -7   5   3       29.20       39.07      6.62 o
  -6   5   3       49.87       46.30      6.00 o
  -5   5   3      118.39      103.05      6.33 o
  -4   5   3      114.98      105.08      5.72 o
  -3   5   3       96.58      103.00      5.33 o
  -2   5   3      609.04      557.18     19.16 o
  -1   5   3       49.75       60.61      4.09 o
   0   5   3      373.23      360.51     12.80 o
   1   5   3      153.14      144.01      5.15 o
   2   5   3      180.71      197.09      6.12 o
   3   5   3       70.90       72.66      4.80 o
   4   5   3        4.67       -3.59     10.73 o
   5   5   3       14.53       28.25      5.16 o
   6   5   3       72.86       80.12      6.77 o
   7   5   3        0.05       -9.81     15.73 o
   8   5   3        7.84        4.85     15.12 o
   9   5   3        4.76        9.31     20.13 o
  -9   6   3        6.41      -50.37     28.20 o
  -8   6   3        2.18      -25.57     20.09 o
  -7   6   3        7.51      -26.87     17.40 o
  -6   6   3        5.08       11.95      5.85 o
  -5   6   3        0.27       -1.14     12.07 o
  -4   6   3       33.71       35.19      4.90 o
  -3   6   3       39.05       39.19      4.93 o
  -2   6   3        0.07       -4.13     10.31 o
  -1   6   3        5.10        6.23      9.68 o
   0   6   3      257.79      249.63     10.14 o
   1   6   3      129.91      144.60      5.74 o
   2   6   3       56.64       80.25     12.05 o
   3   6   3       12.17        6.30     11.43 o
   4   6   3        2.71        2.03     12.36 o
   5   6   3       34.81       41.95      5.74 o
   6   6   3        7.61       13.17     14.11 o
   7   6   3        3.30        4.52     16.64 o
   8   6   3        1.84      -12.07     17.05 o
  -8   7   3        0.27        0.00     21.03 o
  -7   7   3        0.48       -2.67      7.05 o
  -6   7   3       20.88       25.34      7.03 o
  -5   7   3       28.81      -17.83     18.47 o
  -4   7   3      177.93      180.07      7.74 o
  -3   7   3       77.68       76.20      6.23 o
  -2   7   3      354.26      353.76      8.82 o
  -1   7   3       11.92       10.78      4.43 o
   0   7   3      237.48      214.01      8.21 o
   1   7   3       42.00       46.21      4.82 o
   2   7   3        9.51        7.62      4.29 o
   3   7   3       45.68       47.59      5.30 o
   4   7   3       18.99       22.84      5.32 o
   5   7   3       25.13       36.32      6.11 o
   6   7   3        5.96        8.66     16.15 o
   7   7   3        9.29       20.34      6.91 o
   8   7   3        6.05        6.92      7.81 o
  -7   8   3        2.28        0.00     18.61 o
  -6   8   3        0.12        7.89     17.08 o
  -5   8   3       33.41       15.65     18.64 o
  -4   8   3       24.20       23.89      6.19 o
  -3   8   3      241.38      230.33      9.23 o
  -2   8   3       47.18       36.87      6.01 o
  -1   8   3       89.74       90.34      6.30 o
   0   8   3       15.63       10.62     12.39 o
   1   8   3        6.51        8.56      9.88 o
   2   8   3       15.77       21.19      5.17 o
   3   8   3        0.01      -20.19     16.19 o
   4   8   3        2.76       11.63     13.37 o
   5   8   3        1.95       -1.43     15.51 o
   6   8   3       51.29       76.00      7.90 o
   7   8   3        2.50      -37.26     21.00 o
  -7   9   3        0.75       -3.45      8.46 o
  -6   9   3        5.47       -5.23     22.38 o
  -5   9   3       15.97       10.73      7.14 o
  -4   9   3       18.80       18.88      6.61 o
  -3   9   3        0.02       -6.82     15.44 o
  -2   9   3      114.77      119.31      7.93 o
  -1   9   3       21.53        3.77     16.05 o
   0   9   3       68.63       75.87      6.46 o
   1   9   3      236.17      219.67      9.42 o
   2   9   3       10.91       14.12     15.41 o
   3   9   3       17.66       33.39      6.20 o
   4   9   3       44.08       33.75      7.19 o
   5   9   3       60.32       60.72      8.03 o
   6   9   3        0.00      -35.04     21.31 o
   7   9   3        4.41        6.10      8.08 o
  -6  10   3       36.02       52.14      8.75 o
  -5  10   3        1.45        7.08     17.27 o
  -4  10   3       48.56       46.02      7.92 o
  -3  10   3      132.98      130.27      9.43 o
  -2  10   3       40.82       44.55      7.49 o
  -1  10   3       81.54       72.79      7.82 o
   0  10   3       67.68       63.63      7.33 o
   1  10   3       16.18        7.17     17.70 o
   2  10   3       46.45       60.14      6.94 o
   3  10   3        1.81        1.54     16.43 o
   4  10   3        2.63      -24.73     21.31 o
   5  10   3        3.70      -16.02     20.37 o
   6  10   3        0.85       -4.92      8.40 o
  -4  11   3        0.99        4.16      7.43 o
  -3  11   3        0.86      -15.82     20.13 o
  -2  11   3       23.10        3.39     20.64 o
  -1  11   3       24.19       16.51     17.70 o
   0  11   3        8.42       17.43      7.11 o
   1  11   3       19.30       14.79     19.08 o
   2  11   3        7.69        5.03     16.88 o
   3  11   3        0.27       12.25     18.51 o
   4  11   3        0.14      -18.50     22.19 o
  -2  12   3        0.08      -13.37     22.03 o
  -1  12   3        3.12        0.00     19.19 o
   0  12   3        0.26       -3.35      7.78 o
   1  12   3        6.56       13.05     20.93 o
   2  12   3        0.73       -3.80     21.73 o
 -10   0   4        3.45       13.24     18.73 o
  -9   0   4        7.21        0.00     19.71 o
  -8   0   4        7.65        4.97      6.33 o
  -7   0   4      139.95      136.93      7.42 o
  -6   0   4     1557.84     1393.90     40.65 o
  -5   0   4      178.47      202.46      6.49 o
  -4   0   4     2158.36     2001.66     38.72 o
  -3   0   4      285.63      307.38     10.27 o
  -2   0   4     2426.84     2540.28     31.85 o
  -1   0   4       92.87      108.84      3.44 o
   0   0   4      281.84      267.34      8.71 o
   1   0   4       67.23       86.34      2.94 o
   2   0   4      215.72      264.84      9.52 o
   3   0   4      525.43      542.98     18.37 o
   4   0   4       81.21       73.08      4.38 o
   5   0   4     1065.44     1050.91     31.79 o
   6   0   4      170.03      175.39      7.19 o
   7   0   4       30.08        5.88     16.67 o
   8   0   4        8.41        2.80     16.67 o
   9   0   4       11.79       15.33      7.21 o
  10   0   4        0.66        2.87      8.05 o
 -10   1   4        8.47        9.50     21.74 o
  -9   1   4        1.74        3.27     16.90 o
  -8   1   4       43.48       40.46      6.97 o
  -7   1   4      160.96      162.62      7.62 o
  -6   1   4       16.77       16.50      4.64 o
  -5   1   4      703.86      711.20     24.95 o
  -4   1   4      393.36      425.52     13.53 o
  -3   1   4        2.44      -10.53      8.29 o
  -2   1   4       11.36        8.87      2.78 o
  -1   1   4      434.62      412.10     12.64 o
   0   1   4       88.90       86.62      3.28 o
   1   1   4     3025.78     3026.11     31.46 o
   2   1   4      477.72      475.23     15.59 o
   3   1   4       33.18       31.64      3.52 o
   4   1   4      514.16      537.31     17.65 o
   5   1   4        2.91       -5.65     11.10 o
   6   1   4       24.11       23.22      4.81 o
   7   1   4       21.20       -1.19     16.27 o
   8   1   4       73.76       78.69      7.59 o
   9   1   4       12.39        6.63     15.54 o
  10   1   4        0.04      -14.44      8.94 o
 -10   2   4        0.46      -21.18     21.26 o
  -9   2   4       14.89        0.00     19.16 o
  -8   2   4        8.30      -31.22     16.73 o
  -7   2   4      182.74      192.84      8.26 o
  -6   2   4      120.24      111.02      6.43 o
  -5   2   4       11.48       -3.32     10.17 o
  -4   2   4        2.41       -5.42      8.37 o
  -3   2   4     1294.10     1467.25     30.23 o
  -2   2   4        4.83        5.66      7.97 o
  -1   2   4     2519.09     2599.27     31.94 o
   0   2   4      530.43      530.95     14.83 o
   1   2   4     1543.15     1759.65     26.65 o
   2   2   4      614.89      642.19     18.69 o
   3   2   4      258.40      216.88      8.54 o
   4   2   4      159.13      196.63      6.70 o
   5   2   4      148.55      174.39      6.52 o
   6   2   4        5.29      -13.21     12.65 o
   7   2   4       20.98       24.25      5.84 o
   8   2   4        0.64        7.20     16.01 o
   9   2   4        0.33       13.47     17.90 o
  10   2   4        5.85       17.56     20.83 o
 -10   3   4        1.48        0.00     19.47 o
  -9   3   4        1.83        5.11     15.90 o
  -8   3   4       27.26       26.58      7.04 o
  -7   3   4       22.44       20.21      5.75 o
  -6   3   4       43.42       43.79      5.48 o
  -5   3   4        4.19        3.45      4.16 o
  -4   3   4        9.71       12.37      3.87 o
  -3   3   4       37.41       40.07      3.97 o
  -2   3   4       25.63       -8.00      4.72 o
  -1   3   4       76.12       91.62      3.71 o
   0   3   4        5.34        4.82      2.82 o
   1   3   4        0.07       -8.02      8.37 o
   2   3   4     1574.27     1751.94     31.93 o
   3   3   4        7.40        7.75      3.42 o
   4   3   4       95.87       98.18      5.09 o
   5   3   4      164.96      161.12      6.58 o
   6   3   4       73.15       67.47      5.97 o
   7   3   4        0.41       -1.26     14.53 o
   8   3   4        1.64      -10.92      6.82 o
   9   3   4        4.91      -22.52     20.57 o
  -9   4   4        5.98       14.17     17.61 o
  -8   4   4       23.19       33.32      7.00 o
  -7   4   4       14.10       16.19      6.08 o
  -6   4   4      251.98      250.88      8.61 o
  -5   4   4      111.47      106.76      6.01 o
  -4   4   4       16.31       10.78      3.88 o
  -3   4   4       15.73        5.58      9.27 o
  -2   4   4      474.62      495.23     17.48 o
  -1   4   4      677.53      697.85     22.79 o
   0   4   4      134.57      114.42      4.49 o
   1   4   4       29.52       44.69      3.94 o
   2   4   4      143.87      148.76      5.10 o
   3   4   4       14.37        7.68      3.77 o
   4   4   4       44.88       51.55      4.75 o
   5   4   4       32.33       41.53      5.16 o
   6   4   4       70.64       54.81      6.00 o
   7   4   4       34.21       36.20      6.24 o
   8   4   4        3.84        3.74      6.78 o
   9   4   4        3.23      -14.37     21.18 o
  -9   5   4        8.74      -18.50     21.67 o
  -8   5   4        0.78       12.92     16.06 o
  -7   5   4       20.56       -2.81     16.89 o
  -6   5   4        0.24       -2.43     13.51 o
  -5   5   4      323.14      333.52      8.95 o
  -4   5   4        7.37        5.49      9.92 o
  -3   5   4      607.99      568.77     19.46 o
  -2   5   4      917.01      888.59     28.35 o
  -1   5   4       93.63      102.56      4.70 o
   0   5   4       27.14       23.96      3.95 o
   1   5   4       99.58       91.50      4.71 o
   2   5   4      203.34      209.45      7.21 o
   3   5   4      174.94      186.39      7.91 o
   4   5   4      174.13      172.08      6.55 o
   5   5   4        1.32      -12.73     12.01 o
   6   5   4       38.39       32.07      6.56 o
   7   5   4       10.64        8.53     15.44 o
   8   5   4        3.95       11.49     16.24 o
   9   5   4       23.96       30.48      8.46 o
  -9   6   4       16.62       17.57     22.09 o
  -8   6   4        2.48        6.19      7.50 o
  -7   6   4       19.67      -24.16     19.03 o
  -6   6   4       71.51       75.06      6.81 o
  -5   6   4       72.88       66.17      6.52 o
  -4   6   4       75.91       63.39      5.87 o
  -3   6   4        4.16        0.00     11.20 o
  -2   6   4      551.39      556.98     19.05 o
  -1   6   4      447.68      430.35     11.94 o
   0   6   4      125.13      130.49      5.64 o
   1   6   4      244.80      248.80      8.25 o
   2   6   4      188.63      204.83      7.23 o
   3   6   4      155.59      161.33      6.77 o
   4   6   4       36.82       33.03      5.03 o
   5   6   4      125.48      141.56      7.29 o
   6   6   4        4.61        5.35     15.24 o
   7   6   4       31.84       41.72      6.87 o
   8   6   4        1.64        8.72     19.96 o
  -8   7   4       10.60        8.29      8.34 o
  -7   7   4       14.85       20.84      7.37 o
  -6   7   4       95.02       82.98      8.26 o
  -5   7   4       87.28       76.33      7.26 o
  -4   7   4       87.86       77.20      6.56 o
  -3   7   4      156.09      149.63      7.33 o
  -2   7   4      267.89      283.26     10.06 o
  -1   7   4        6.13       -0.94     11.92 o
   0   7   4      102.85       99.39      5.51 o
   1   7   4        0.79       -0.94     11.04 o
   2   7   4        9.60        9.13      4.55 o
   3   7   4       63.65       53.06      5.61 o
   4   7   4       69.68       81.02      6.59 o
   5   7   4        2.27      -16.93     15.83 o
   6   7   4       46.51       43.32      7.48 o
   7   7   4        2.08       -5.71      7.27 o
   8   7   4        8.68       -7.47     20.02 o
  -7   8   4       10.32       12.44     19.40 o
  -6   8   4       77.30       79.89     20.78 o
  -5   8   4        6.47       -1.45     18.25 o
  -4   8   4       31.47      -30.26     17.64 o
  -3   8   4       12.35        9.85      5.77 o
  -2   8   4       55.86       54.91      6.33 o
  -1   8   4        1.98       -1.10     12.30 o
   0   8   4        0.43        1.64      5.14 o
   1   8   4       45.49       52.52      6.01 o
   2   8   4       26.98       25.74      5.36 o
   3   8   4        9.11        0.00     14.67 o
   4   8   4        0.06       -6.59     15.69 o
   5   8   4        5.20       -7.24     17.72 o
   6   8   4        5.84        0.00     19.56 o
   7   8   4        0.39       10.79     19.54 o
  -7   9   4        5.21       17.43     19.37 o
  -6   9   4        0.25        0.00     20.31 o
  -5   9   4        0.00        3.22     16.64 o
  -4   9   4       12.80       14.83     15.91 o
  -3   9   4        0.18       -8.31     15.18 o
  -2   9   4       17.42       15.79     18.32 o
  -1   9   4        4.39      -41.83     20.92 o
   0   9   4       38.98       36.96      6.39 o
   1   9   4        0.90       -3.80     14.44 o
   2   9   4        0.67        9.15     13.40 o
   3   9   4        0.75        4.98      5.84 o
   4   9   4        0.35       -2.90      6.66 o
   5   9   4        5.28        9.71     17.03 o
   6   9   4        0.04      -46.16     23.15 o
  -6  10   4       19.30        5.82     22.61 o
  -5  10   4        0.57       12.54     16.41 o
  -4  10   4       12.00       13.34     19.32 o
  -3  10   4        2.00       -4.71     18.87 o
  -2  10   4       32.04       10.53     21.06 o
  -1  10   4       15.19       -8.78     19.79 o
   0  10   4        1.75       -5.79     14.02 o
   1  10   4        0.31       -8.73     16.41 o
   2  10   4       16.56        1.51     18.61 o
   3  10   4        0.01        1.56     14.44 o
   4  10   4       14.71       10.02      7.43 o
   5  10   4       14.09        7.20     19.95 o
   6  10   4        0.04       12.60      7.31 o
  -4  11   4        0.15      -48.58     24.29 o
  -3  11   4       13.74        5.33      7.78 o
  -2  11   4        0.41       -1.80      7.49 o
  -1  11   4       21.65       10.01     20.63 o
   0  11   4        3.39        3.30     19.69 o
   1  11   4       12.35       11.63     17.02 o
   2  11   4       23.81       28.03      7.97 o
   3  11   4        0.20      -46.93     23.47 o
   4  11   4        6.75      -20.54     22.89 o
  -2  12   4       32.86       13.49     22.21 o
  -1  12   4       20.87       18.87     21.44 o
   0  12   4        0.21      -44.92     23.00 o
   1  12   4        2.15      -10.15      8.69 o
   2  12   4        0.21       11.50     18.87 o
 -10   1   5        0.38      -11.49     20.96 o
  -9   1   5        2.01       -4.95     19.32 o
  -8   1   5       12.01        4.23     15.11 o
  -7   1   5        1.50        1.19     13.04 o
  -6   1   5       43.31       38.94      5.42 o
  -4   1   5       26.41       42.48      3.91 o
  -3   1   5      163.79      194.44      6.39 o
  -2   1   5      196.24      242.83      8.70 o
  -1   1   5     2669.75     2653.15     31.49 o
   0   1   5      375.11      392.41     12.89 o
   1   1   5      154.49      141.23      5.00 o
   2   1   5      598.55      624.28     17.95 o
   3   1   5     1294.49     1320.35     29.26 o
   4   1   5        6.51        5.59      3.61 o
   5   1   5       49.22       49.80      4.68 o
   6   1   5      139.11      123.56      6.87 o
   7   1   5        3.13       -9.66     16.27 o
   8   1   5       20.67       24.03      6.33 o
   9   1   5        0.34       -0.75      7.13 o
  10   1   5        0.19       -9.70     21.99 o
 -10   2   5        0.64        9.69     21.60 o
  -9   2   5       15.60        0.00     20.35 o
  -8   2   5        0.74      -35.08     17.54 o
  -7   2   5       21.42        3.66     16.59 o
  -6   2   5       25.10        8.20     13.34 o
  -5   2   5       59.43       64.73      4.90 o
  -4   2   5       27.79       21.77      3.74 o
  -3   2   5      430.02      409.12     13.07 o
  -2   2   5      375.03      376.79     12.04 o
  -1   2   5      813.45      833.22     19.61 o
   0   2   5      568.49      648.92     17.36 o
   1   2   5      872.31      829.78     19.92 o
   2   2   5      892.20      856.77     22.53 o
   3   2   5      493.80      506.63     17.14 o
   4   2   5       48.22       51.48      4.29 o
   5   2   5       10.08       10.15      3.97 o
   6   2   5        0.01       -7.30     12.65 o
   7   2   5       58.42       60.12      6.29 o
   8   2   5        2.84        0.00     17.31 o
   9   2   5        0.58      -20.50     18.25 o
  -9   3   5        8.91        8.65     16.30 o
  -8   3   5       33.07       35.25      7.10 o
  -7   3   5        0.00       -3.81     14.49 o
  -6   3   5      104.18      113.11      6.75 o
  -5   3   5       12.35       16.92      4.53 o
  -4   3   5      350.64      325.18     10.90 o
  -3   3   5       39.67       28.05      3.90 o
  -2   3   5     2445.41     2415.28     38.73 o
  -1   3   5      278.02      247.61      8.50 o
   0   3   5      682.47      784.53     20.84 o
   1   3   5     1011.16     1011.25     24.10 o
   2   3   5        0.67       -7.14      9.33 o
   3   3   5     1180.54     1182.14     30.61 o
   4   3   5      109.09      113.59      5.38 o
   5   3   5       75.58       83.44      5.58 o
   6   3   5       85.64       71.62      6.38 o
   7   3   5        3.35        5.17     13.04 o
   8   3   5        0.81       -6.05     17.64 o
   9   3   5        2.83      -28.10     20.64 o
  -9   4   5       15.44       16.14     18.54 o
  -8   4   5        0.13       10.89     14.25 o
  -7   4   5       61.43       63.14      6.69 o
  -6   4   5       16.70        2.30     14.37 o
  -5   4   5      163.58      166.91      6.99 o
  -4   4   5        6.88        7.21      4.03 o
  -3   4   5      233.05      237.94      7.67 o
  -2   4   5      300.31      315.21     10.37 o
  -1   4   5       23.59       17.38      3.56 o
   0   4   5      141.97      119.40      4.73 o
   1   4   5     1583.58     1756.53     34.62 o
   2   4   5     4374.91     4567.57     58.30 o
   3   4   5        0.58       -1.46      9.63 o
   4   4   5      213.44      198.65      6.61 o
   5   4   5        4.08      -11.98     11.28 o
   6   4   5      134.78      144.48      7.54 o
   7   4   5       17.79        0.00     17.28 o
   8   4   5        5.60        1.59     17.32 o
   9   4   5        0.32      -16.43     18.51 o
  -9   5   5        0.41       11.25     19.13 o
  -8   5   5       13.76        1.64     19.48 o
  -7   5   5        0.95       12.85     14.28 o
  -6   5   5       36.72       33.30      5.97 o
  -5   5   5       14.73       -5.39     14.34 o
  -4   5   5       19.48       11.02      4.88 o
  -3   5   5        0.35        0.83      9.89 o
  -2   5   5       11.21       18.12      3.91 o
  -1   5   5       19.68       24.97      3.78 o
   0   5   5        0.24      -16.34      9.13 o
   1   5   5        0.02      -11.15      9.55 o
   2   5   5      427.25      466.04     15.59 o
   3   5   5      175.64      181.61      7.26 o
   4   5   5       39.99        0.00     15.07 o
   5   5   5       78.93       85.06      6.27 o
   6   5   5        4.22        5.66      5.71 o
   7   5   5        4.79        5.88      6.20 o
   8   5   5        0.04      -13.36     18.66 o
   9   5   5        3.18       -5.74     20.58 o
  -8   6   5        5.43       10.47     18.38 o
  -7   6   5        5.59        7.68     16.09 o
  -6   6   5       10.36      -12.14     15.44 o
  -5   6   5        5.82        2.38     13.47 o
  -4   6   5        5.79       -5.29     11.96 o
  -3   6   5       28.86       24.71      4.77 o
  -2   6   5       60.64       59.88      5.26 o
  -1   6   5        0.34       -2.48      9.94 o
   0   6   5        0.75        0.81      8.88 o
   1   6   5        1.04       -0.83     10.43 o
   2   6   5       86.22      101.69      5.22 o
   3   6   5       38.07       40.16      5.00 o
   4   6   5        7.64       -3.19     12.75 o
   5   6   5       49.12       55.25     16.39 o
   6   6   5       25.40       32.17      6.04 o
   7   6   5        1.06        5.61      6.71 o
   8   6   5        0.74      -15.96     20.83 o
  -8   7   5       48.62       44.50      9.74 o
  -7   7   5       33.84       -6.63     21.70 o
  -6   7   5       12.39       15.06      6.69 o
  -5   7   5        6.44      -15.85     14.09 o
  -4   7   5        1.12        5.95     12.49 o
  -3   7   5        6.03        8.71     11.92 o
  -2   7   5      153.55      148.63      7.04 o
  -1   7   5        2.13      -25.96     12.98 o
   0   7   5       11.74        3.81     11.98 o
   1   7   5       19.01       19.27      4.75 o
   2   7   5        0.11        0.00     11.65 o
   3   7   5        6.91      -17.41     14.60 o
   4   7   5       14.05        7.17     14.08 o
   5   7   5       19.36        3.98     16.67 o
   6   7   5       16.61       14.34      6.74 o
   7   7   5       21.11       12.88      7.71 o
   8   7   5        0.37      -24.65     24.13 o
  -7   8   5        8.02        0.00      7.92 o
  -6   8   5        0.38      -11.34     17.16 o
  -5   8   5       21.24        8.81     19.37 o
  -4   8   5        3.55        5.23      5.87 o
  -3   8   5      354.94      355.19     12.14 o
  -2   8   5       37.19       41.23      5.82 o
  -1   8   5       91.09       90.04      6.39 o
   0   8   5      131.38      145.02      7.19 o
   1   8   5      117.71      114.40      7.01 o
   2   8   5      331.46      337.16     13.85 o
   3   8   5       50.21       45.35      6.30 o
   4   8   5       24.64       32.85      6.29 o
   5   8   5        7.31        9.53      6.27 o
   6   8   5       19.48       25.57      7.49 o
   7   8   5        0.20      -25.55     18.70 o
  -7   9   5        0.98       17.61     23.90 o
  -6   9   5        0.02      -23.19     20.09 o
  -5   9   5        3.53      -13.05     19.73 o
  -4   9   5        4.29        1.59      6.82 o
  -3   9   5       31.70       19.25      6.84 o
  -2   9   5      200.70      197.10      8.94 o
  -1   9   5      247.01      246.58      9.68 o
   0   9   5       24.91       11.53     17.72 o
   1   9   5      212.28      237.85      9.44 o
   2   9   5        3.26        5.33     17.14 o
   3   9   5       46.66       52.14      7.21 o
   4   9   5        0.06       11.11      6.29 o
   5   9   5       12.03        4.93     17.08 o
   6   9   5        0.28       -3.59     19.50 o
  -6  10   5        0.94        5.88     22.26 o
  -5  10   5        0.95       11.43      7.31 o
  -4  10   5        0.07       11.43      6.62 o
  -3  10   5       11.35       17.95      6.95 o
  -2  10   5        1.26       11.46      6.42 o
  -1  10   5        7.94        7.43     15.08 o
   0  10   5        0.64       -0.45      6.00 o
   1  10   5       30.72       43.08      7.13 o
   2  10   5       28.34       10.65     20.11 o
   3  10   5        5.27      -15.92     16.08 o
   4  10   5        0.51        5.07     18.16 o
   5  10   5        4.30       -3.65     22.99 o
  -4  11   5        0.01        3.77     16.79 o
  -3  11   5       11.02       14.37     19.69 o
  -2  11   5       40.32       49.83      7.92 o
  -1  11   5        3.76       16.73      7.08 o
   0  11   5        2.34        3.36     18.95 o
   1  11   5        6.94        4.81      7.17 o
   2  11   5        8.48       12.05     18.24 o
   3  11   5        0.40        5.37     16.05 o
   4  11   5        2.80        9.46     21.64 o
  -2  12   5        0.10       -5.84     20.32 o
  -1  12   5        0.00        5.72     18.48 o
   0  12   5        3.27       10.50      7.89 o
   1  12   5        4.50        0.00     18.83 o
   2  12   5        0.50      -31.03     20.97 o
 -10   0   6        5.42        3.85     22.41 o
  -9   0   6       18.84       25.76      7.62 o
  -8   0   6       91.02       96.45      7.74 o
  -7   0   6      205.36      196.33      8.13 o
  -6   0   6      782.70      686.09     23.02 o
  -5   0   6       49.82       54.69      4.80 o
  -4   0   6     1236.86     1232.79     31.88 o
  -3   0   6      992.44     1109.21     27.08 o
  -2   0   6       11.28       22.67      3.04 o
  -1   0   6     2334.50     2404.41     32.02 o
   0   0   6      200.39      184.78      6.17 o
   1   0   6      448.91      462.88     15.67 o
   2   0   6      412.72      387.96     13.99 o
   3   0   6     1072.47     1022.79     26.55 o
   4   0   6       47.30       47.46      4.26 o
   5   0   6      122.11      128.05      6.04 o
   6   0   6       66.27       70.28      5.97 o
   7   0   6       41.26       45.37      6.65 o
   8   0   6       31.40       30.04      6.29 o
   9   0   6       17.18       23.67      7.58 o
 -10   1   6        2.64       11.31      7.85 o
  -9   1   6       34.83       42.97      7.68 o
  -8   1   6        1.58      -17.21     17.09 o
  -7   1   6        1.34        2.43     14.50 o
  -6   1   6      103.96      102.27      6.38 o
  -5   1   6      840.09      813.23     27.43 o
  -4   1   6      321.41      330.36     12.03 o
  -3   1   6      605.48      596.48     20.06 o
  -2   1   6     1939.61     2116.10     33.40 o
  -1   1   6        3.23       -8.85      7.89 o
   0   1   6     2525.68     2698.08     33.54 o
   1   1   6      443.74      475.66     15.45 o
   2   1   6     1399.13     1425.58     28.04 o
   3   1   6       11.15       14.82      3.55 o
   4   1   6       24.87       18.99      3.94 o
   5   1   6        6.61        6.08     10.52 o
   6   1   6       92.63      100.40      6.56 o
   7   1   6        9.52      -11.15     16.31 o
   8   1   6        0.14      -14.62     16.21 o
   9   1   6        0.03      -40.24     20.12 o
 -10   2   6        0.13        9.82     19.22 o
  -9   2   6        1.44      -11.92     17.44 o
  -8   2   6       15.50        8.78     16.80 o
  -7   2   6       14.34       13.70     15.31 o
  -6   2   6       99.69       93.32      6.40 o
  -5   2   6      137.89      136.93      6.10 o
  -4   2   6      176.89      187.94      6.05 o
  -3   2   6      593.82      526.49     18.32 o
  -2   2   6      118.09      121.87      4.51 o
  -1   2   6       80.66       92.87      3.74 o
   0   2   6       21.28       27.69      3.03 o
   1   2   6      490.42      520.87     17.08 o
   2   2   6       79.35       80.59      4.26 o
   3   2   6      230.49      220.74      7.92 o
   4   2   6      127.96      141.44      5.51 o
   5   2   6       35.90       30.80      4.85 o
   6   2   6       99.11       88.29      6.65 o
   7   2   6       99.71      104.08      7.14 o
   8   2   6        4.47        8.95     14.69 o
   9   2   6        6.01        0.00     18.95 o
  -9   3   6        6.22      -10.50     19.16 o
  -8   3   6        2.17        3.03     17.09 o
  -7   3   6        5.90        3.88      5.84 o
  -6   3   6       65.02       56.71      6.06 o
  -5   3   6       21.28       13.52      4.71 o
  -4   3   6       19.05       24.00      3.98 o
  -3   3   6      109.58      123.87      4.86 o
  -2   3   6      112.59      111.69      4.84 o
  -1   3   6      176.77      203.50      7.55 o
   0   3   6       89.38       90.63      4.20 o
   1   3   6      103.65      106.97      4.41 o
   2   3   6     1234.37     1267.04     30.05 o
   3   3   6        0.06       -6.85      9.34 o
   4   3   6       45.02       43.96      4.53 o
   5   3   6        1.73        2.87     10.83 o
   6   3   6        0.14       -5.63     13.07 o
   7   3   6       25.27       34.07      6.39 o
   8   3   6        0.01       -9.24     17.83 o
   9   3   6        1.29        6.97      7.52 o
  -9   4   6        0.04        3.62     19.38 o
  -8   4   6       18.93      -15.79     21.92 o
  -7   4   6       24.16       34.19      6.59 o
  -6   4   6        2.08       -2.11      5.21 o
  -5   4   6       17.94       23.55      4.90 o
  -4   4   6        8.17       11.40      4.07 o
  -3   4   6       23.94       23.98      4.22 o
  -2   4   6     1154.65     1129.63     30.29 o
  -1   4   6      324.24      333.26     10.80 o
   0   4   6       55.32       57.54      3.93 o
   1   4   6     1207.02     1274.80     30.42 o
   2   4   6        2.69        8.14      9.27 o
   3   4   6       28.45       31.18      4.33 o
   4   4   6       94.53       84.00      5.29 o
   5   4   6       53.92       49.95      5.51 o
   6   4   6        2.11        2.39     12.76 o
   7   4   6       17.37       24.83      6.52 o
   8   4   6        0.39      -25.75     18.92 o
   9   4   6        0.20        5.56     19.24 o
  -9   5   6        6.42      -15.20     21.81 o
  -8   5   6        2.30        8.33     19.06 o
  -7   5   6       31.93       34.01      7.24 o
  -6   5   6       96.84       72.81      7.20 o
  -5   5   6      620.54      602.92     19.81 o
  -4   5   6      387.50      373.40     12.14 o
  -3   5   6      109.02      112.98      5.62 o
  -2   5   6        5.53        3.65      3.59 o
  -1   5   6      327.06      347.37     12.88 o
   0   5   6      296.43      297.78      8.75 o
   1   5   6       52.21       49.58      4.40 o
   2   5   6       51.33       46.22      4.85 o
   3   5   6        3.04       -5.20     10.56 o
   4   5   6       15.34       17.34      4.64 o
   5   5   6        2.04        1.68      5.10 o
   6   5   6       40.74       16.73     18.62 o
   7   5   6        9.23        5.91     16.88 o
   8   5   6       11.99       16.98     18.74 o
   9   5   6        4.58       19.45      7.92 o
  -8   6   6       16.04       14.15     22.99 o
  -7   6   6        2.21        6.24     16.82 o
  -6   6   6       60.54       69.38      6.95 o
  -5   6   6       48.22       42.22      6.46 o
  -4   6   6      402.42      366.50     12.78 o
  -3   6   6      215.51      206.50      7.32 o
  -2   6   6      477.68      486.17     16.40 o
  -1   6   6      988.10      937.07     31.30 o
   0   6   6        5.63        6.75      8.95 o
   1   6   6      191.96      199.86      7.28 o
   2   6   6      206.18      215.65      7.26 o
   3   6   6       80.51       67.27      5.90 o
   4   6   6        6.14        5.59      4.97 o
   5   6   6       30.74       40.13      6.37 o
   6   6   6        4.45       -2.80     16.83 o
   7   6   6        2.44      -22.22     18.32 o
   8   6   6        1.70        0.00     20.25 o
  -8   7   6        5.10       -5.66     23.78 o
  -7   7   6        0.72       15.19     19.08 o
  -6   7   6        6.03      -18.06     18.80 o
  -5   7   6      166.58      154.92      8.46 o
  -4   7   6       45.50       57.85      5.94 o
  -3   7   6       44.28       42.46      5.69 o
  -2   7   6       60.05       58.52      5.62 o
  -1   7   6       66.81       69.97      5.59 o
   0   7   6       76.89       77.11      5.84 o
   1   7   6       68.91       67.10      5.39 o
   2   7   6      200.43      193.57      7.71 o
   3   7   6      139.56      141.35      7.27 o
   4   7   6       11.68        9.81     15.28 o
   5   7   6        0.48        4.08     15.88 o
   6   7   6        2.99       -9.15     17.18 o
   7   7   6        8.82       18.76      7.46 o
   8   7   6        0.45       -3.85     22.05 o
  -7   8   6        1.35        0.28      7.79 o
  -6   8   6        1.13       -4.95     18.83 o
  -5   8   6       30.99       31.00      7.03 o
  -4   8   6       13.27        6.85     16.90 o
  -3   8   6       26.16       24.22      6.23 o
  -2   8   6       30.74       33.30      5.88 o
  -1   8   6      118.18      125.52      7.19 o
   0   8   6        0.00        2.29     13.60 o
   1   8   6       11.15        3.29      5.52 o
   2   8   6       25.90       18.31      5.97 o
   3   8   6        7.28       -2.67      5.91 o
   4   8   6        2.73       -2.90      6.21 o
   5   8   6        3.84      -21.16     18.76 o
   6   8   6        3.58       -2.01      6.97 o
   7   8   6        0.22       -7.43     19.93 o
  -6   9   6        3.59        7.34      7.45 o
  -5   9   6        7.24        8.33     17.99 o
  -4   9   6        6.76        0.00     15.77 o
  -3   9   6       14.77       -5.77     18.85 o
  -2   9   6       15.21       11.33      6.49 o
  -1   9   6       62.45       58.63      6.93 o
   0   9   6        0.16       -2.62     15.04 o
   1   9   6       17.73       19.50      5.94 o
   2   9   6        3.86      -26.00     17.08 o
   3   9   6       10.26       -5.77     16.82 o
   4   9   6        0.21        0.00     15.28 o
   5   9   6        1.76       11.73     17.18 o
   6   9   6        3.36       14.67     18.25 o
  -5  10   6        4.66       -7.75      8.20 o
  -4  10   6       12.28       -1.72     18.16 o
  -3  10   6        0.86        1.64     20.26 o
  -2  10   6        3.41        0.00     18.45 o
  -1  10   6        9.50       12.07      6.56 o
   0  10   6       13.52       -1.49     19.43 o
   1  10   6        0.52      -37.83     18.92 o
   2  10   6        1.56       -4.68     16.76 o
   3  10   6        7.09        8.14     19.12 o
   4  10   6        0.52        0.00     19.95 o
   5  10   6        1.40        3.72     20.44 o
  -4  11   6        7.97        4.61      8.30 o
  -3  11   6        7.90      -10.98     22.79 o
  -2  11   6       31.16       34.13      8.21 o
  -1  11   6        2.23        3.45     18.95 o
   0  11   6       61.08       53.55      9.07 o
   1  11   6        8.22      -12.04     20.34 o
   2  11   6       10.10       19.27      7.59 o
   3  11   6        2.80       14.63     20.60 o
   4  11   6        0.94        3.85     17.87 o
  -1  12   6       26.06        0.00     22.96 o
   0  12   6        0.03        5.77     18.67 o
   1  12   6       19.15        1.93     25.18 o
 -10   1   7        0.00        0.58      8.53 o
  -9   1   7        0.25      -17.14     17.31 o
  -8   1   7        0.36      -14.73     15.38 o
  -7   1   7       14.27       13.01      6.03 o
  -6   1   7        7.43       -6.39     12.63 o
  -5   1   7       32.04       22.95      4.84 o
  -4   1   7       39.91       39.94      4.24 o
  -3   1   7      417.54      375.76      9.28 o
  -2   1   7      404.56      417.28     15.84 o
  -1   1   7      650.08      635.28     19.07 o
   0   1   7      813.29      875.51     21.52 o
   1   1   7        2.24        6.55      7.72 o
   2   1   7      250.35      261.99      9.31 o
   3   1   7        0.03       -6.98      8.81 o
   4   1   7       24.79       24.93      4.09 o
   5   1   7        6.79        5.48     10.21 o
   6   1   7        1.72        8.69     12.91 o
   7   1   7        4.87        6.43     16.90 o
   8   1   7        4.05        7.46      6.34 o
   9   1   7        0.58      -10.52     21.34 o
  -9   2   7       20.75       13.92     21.69 o
  -8   2   7        3.26       10.50     16.38 o
  -7   2   7       81.94       78.30      7.36 o
  -6   2   7       49.61       49.40      5.42 o
  -5   2   7      811.77      776.44     26.87 o
  -4   2   7      727.03      765.67     25.74 o
  -3   2   7      208.32      209.01      6.61 o
  -2   2   7       94.74       93.07      4.46 o
  -1   2   7      236.07      236.69      9.14 o
   0   2   7       80.31       70.48      3.87 o
   1   2   7      215.54      249.71      8.59 o
   2   2   7      390.03      379.81     14.60 o
   3   2   7        0.63       -1.61      3.48 o
   4   2   7      183.41      180.00      6.22 o
   5   2   7      131.39      128.21      6.17 o
   6   2   7      101.46      106.86      7.00 o
   7   2   7       42.18       44.32      6.90 o
   8   2   7        4.68       11.96      6.40 o
   9   2   7        6.10        2.14      7.76 o
  -9   3   7        5.68       -3.56     20.42 o
  -8   3   7       78.60       87.73      8.26 o
  -7   3   7        5.59        3.81      5.66 o
  -6   3   7      354.05      317.96     11.34 o
  -5   3   7      516.43      500.46     16.17 o
  -4   3   7        8.95        9.55      3.78 o
  -3   3   7        3.16       -2.17      3.59 o
  -2   3   7      178.60      186.41      6.81 o
  -1   3   7      599.84      660.83     21.68 o
   0   3   7      307.16      347.20     11.04 o
   1   3   7       10.77      -22.54     11.27 o
   2   3   7     1213.66     1304.09     30.77 o
   3   3   7     1010.94      962.91     29.10 o
   4   3   7      162.20      161.85      6.09 o
   5   3   7      234.55      255.52      8.25 o
   6   3   7       52.99       57.95      5.98 o
   7   3   7        6.83       13.62     15.89 o
   8   3   7       19.44        0.00     20.95 o
   9   3   7        0.54      -17.18      8.59 o
  -9   4   7        8.46       16.64     19.12 o
  -8   4   7        2.80       14.51     16.14 o
  -7   4   7       38.69       50.23      6.92 o
  -6   4   7       10.62       12.14     13.78 o
  -5   4   7       20.09        5.04      5.01 o
  -4   4   7      285.38      273.93      9.31 o
  -3   4   7       46.18       58.53      4.43 o
  -2   4   7      268.41      258.87      7.79 o
  -1   4   7       10.00       14.53      3.69 o
   0   4   7      649.46      608.08     19.97 o
   1   4   7       43.97       41.58      4.17 o
   2   4   7       36.71       24.86      3.90 o
   3   4   7        7.68        9.85      4.07 o
   4   4   7      311.61      347.29     10.12 o
   5   4   7       19.01       28.36      5.03 o
   6   4   7        9.35        1.85      6.29 o
   7   4   7        9.84        7.16     15.93 o
   8   4   7        0.01        6.59     15.47 o
   9   4   7        0.13        3.78     21.97 o
  -9   5   7        2.28       -3.87     22.12 o
  -8   5   7       12.22        5.10     18.77 o
  -7   5   7       26.53       31.72      6.61 o
  -6   5   7       66.83       26.08     19.76 o
  -5   5   7        1.07        2.29     12.21 o
  -4   5   7       17.55       14.99      4.79 o
  -3   5   7       25.62       34.42      4.74 o
  -2   5   7        2.75        2.46      9.11 o
  -1   5   7      314.30      323.04     11.33 o
   0   5   7       55.87       65.53      4.49 o
   1   5   7       28.18       39.59      4.19 o
   2   5   7       77.96       74.56      5.03 o
   3   5   7      241.87      291.57      8.92 o
   4   5   7       18.29       35.53      5.23 o
   5   5   7        1.98        2.32     11.60 o
   6   5   7       55.91       42.98      6.78 o
   7   5   7       18.53       17.31      7.00 o
   8   5   7        0.00        5.21     19.18 o
  -8   6   7        0.04      -14.43     19.58 o
  -7   6   7        0.79      -17.56     18.12 o
  -6   6   7        2.11      -12.70     16.17 o
  -5   6   7       65.43       62.31      6.81 o
  -4   6   7        5.77       14.17      5.20 o
  -3   6   7        5.69        1.01     10.85 o
  -2   6   7        0.26        3.78     10.18 o
  -1   6   7       26.54       29.83      4.93 o
   0   6   7      267.57      262.18      9.29 o
   1   6   7       30.60       14.83      4.82 o
   2   6   7        0.43      -17.99     11.28 o
   3   6   7       17.45       18.61      5.26 o
   4   6   7        4.45        0.00     13.08 o
   5   6   7        4.43       11.44     13.99 o
   6   6   7        0.86      -17.24     16.25 o
   7   6   7       23.48       25.38      7.30 o
   8   6   7        4.38        9.20     21.09 o
  -8   7   7       17.82       29.46      8.94 o
  -7   7   7        0.17        1.55      7.13 o
  -6   7   7       22.13       25.87      7.26 o
  -5   7   7        7.03      -13.85     15.80 o
  -4   7   7        1.72        5.03     12.25 o
  -3   7   7       28.85       36.07      5.30 o
  -2   7   7       81.89       84.49      6.26 o
  -1   7   7      260.94      266.66      8.57 o
   0   7   7       29.07       21.34      5.48 o
   1   7   7      100.07      100.27      6.32 o
   2   7   7        2.49       -3.26     13.62 o
   3   7   7      121.74      117.62      7.45 o
   4   7   7       40.01       34.19      6.30 o
   5   7   7        5.08        4.82      6.23 o
   6   7   7        0.45       -1.88      6.63 o
   7   7   7        0.47        4.48      7.45 o
  -7   8   7       31.33       25.99      8.75 o
  -6   8   7       33.26       23.76      8.11 o
  -5   8   7       22.23       27.13      6.82 o
  -4   8   7       26.03       32.91      6.61 o
  -3   8   7       45.15       37.46      6.45 o
  -2   8   7        2.31       -2.48     14.15 o
  -1   8   7       64.75       57.30      6.55 o
   0   8   7       68.40       75.85      6.79 o
   1   8   7        0.15      -41.92     20.96 o
   2   8   7      119.80      117.23      7.80 o
   3   8   7        0.07      -11.79     13.30 o
   4   8   7       31.07       20.18      6.82 o
   5   8   7        0.29        7.20      6.26 o
   6   8   7       16.75        8.55     17.93 o
   7   8   7        5.53      -34.13     21.53 o
  -6   9   7       16.40       15.80      8.50 o
  -5   9   7       30.67       25.99      8.05 o
  -4   9   7        1.40       12.59     18.22 o
  -3   9   7       19.78       18.40      6.46 o
  -2   9   7       50.32       43.48      7.32 o
  -1   9   7      130.93      148.89      8.55 o
   0   9   7        3.44       -9.44     15.96 o
   1   9   7        8.23        9.53     14.88 o
   2   9   7        9.52        7.39      5.95 o
   3   9   7       51.19       50.59      7.39 o
   4   9   7        0.13        7.91     17.63 o
   5   9   7        5.59      -18.85     19.98 o
   6   9   7       11.31       20.50      8.29 o
  -5  10   7       17.12       15.02     19.96 o
  -4  10   7       14.45       15.80     18.18 o
  -3  10   7        7.97        1.65     17.11 o
  -2  10   7        1.13       -1.91      6.72 o
  -1  10   7       55.37       48.45      7.71 o
   0  10   7       40.32       32.54      7.53 o
   1  10   7        0.34       -6.20     15.59 o
   2  10   7       31.56       28.67      7.23 o
   3  10   7       34.84       27.71      7.84 o
   4  10   7        1.75       -3.53     17.92 o
   5  10   7        1.22      -13.25     21.26 o
  -4  11   7        0.20        2.06      8.39 o
  -3  11   7        3.29       -6.43      8.02 o
  -2  11   7       12.60        9.15      8.34 o
  -1  11   7        1.47       -3.51     20.61 o
   0  11   7        2.07       15.67     18.00 o
   1  11   7        0.11       -1.06      7.31 o
   2  11   7        1.29       10.23      7.59 o
   3  11   7        0.02      -20.51     21.74 o
  -1  12   7        0.00       -7.88     21.77 o
   0  12   7        0.16       17.61     19.57 o
  -9   0   8        2.57       12.23     14.62 o
  -8   0   8       69.62       58.98      7.85 o
  -7   0   8       41.59       53.60      6.20 o
  -6   0   8        0.16       -6.59     12.70 o
  -5   0   8        0.68        0.93     10.47 o
  -4   0   8       20.55       24.96      4.04 o
  -3   0   8      219.25      178.12      6.38 o
  -2   0   8      706.57      709.42     22.44 o
  -1   0   8     1010.74     1010.17     25.09 o
   0   0   8        7.28        1.46      8.87 o
   1   0   8      361.19      357.68     12.24 o
   2   0   8      266.51      273.71      9.15 o
   3   0   8      249.85      265.44     10.63 o
   4   0   8      671.42      661.57     23.58 o
   5   0   8        1.36        0.00     10.37 o
   6   0   8       10.73       15.83      5.13 o
   7   0   8       47.37       40.81      6.69 o
   8   0   8        1.65        2.78      7.05 o
   9   0   8        0.19      -10.73     21.76 o
  -9   1   8        0.01        8.76     21.12 o
  -8   1   8        2.23       -7.58     18.03 o
  -7   1   8        0.80       12.98     15.51 o
  -6   1   8       55.50       38.68      6.16 o
  -5   1   8      499.63      470.85     16.91 o
  -4   1   8      219.68      208.49      7.31 o
  -3   1   8      407.54      438.67     14.76 o
  -2   1   8     1537.02     1530.81     33.03 o
  -1   1   8        4.79        0.00      8.68 o
   0   1   8      855.27      801.64     22.46 o
   1   1   8       12.83       16.14      3.32 o
   2   1   8      468.72      427.52     14.83 o
   3   1   8       56.44       46.31      4.32 o
   4   1   8      106.46      122.63      5.77 o
   5   1   8       17.15       20.32      4.66 o
   6   1   8       11.38        9.68      5.19 o
   7   1   8       59.10       71.24      7.04 o
   8   1   8       29.79       34.22      7.20 o
   9   1   8        1.15      -21.58     19.19 o
  -9   2   8        3.52       -3.56     16.12 o
  -8   2   8       32.60       18.51     19.86 o
  -7   2   8       21.23        7.97     17.14 o
  -6   2   8       15.60       21.99      4.78 o
  -5   2   8        6.84       -0.97     11.99 o
  -4   2   8      465.32      470.42     14.47 o
  -3   2   8      131.09      135.77      5.44 o
  -2   2   8        9.86        6.23      8.79 o
  -1   2   8      964.15     1019.13     26.14 o
   0   2   8        6.90        8.00      3.39 o
   1   2   8      263.93      249.79      8.86 o
   2   2   8        0.34      -10.10      8.79 o
   3   2   8      156.72      163.03      5.75 o
   4   2   8       28.23       27.38      4.45 o
   5   2   8        2.76        9.52      4.50 o
   6   2   8        0.01      -16.28     14.75 o
   7   2   8       10.27        2.71     15.37 o
   8   2   8        0.83       10.43      6.61 o
   9   2   8        0.59      -12.76     18.69 o
  -9   3   8        0.06       -9.13     19.47 o
  -8   3   8        0.32      -14.28     18.64 o
  -7   3   8        9.98        3.93      6.61 o
  -6   3   8       14.62       11.37      5.43 o
  -5   3   8       13.02        5.10     12.60 o
  -4   3   8        0.39        7.07     10.75 o
  -3   3   8       99.42      108.12      5.32 o
  -2   3   8      149.43      179.14      5.68 o
  -1   3   8      492.96      616.60     19.97 o
   0   3   8      608.19      663.16     21.73 o
   1   3   8       42.01       28.53      3.87 o
   2   3   8       97.36       81.60      4.68 o
   3   3   8        1.60        4.68      3.84 o
   4   3   8       19.34       18.21      4.29 o
   5   3   8       52.84       53.36      5.24 o
   6   3   8        0.61       -8.49     12.43 o
   7   3   8        2.81       -7.04     15.04 o
   8   3   8        1.31       -3.26     16.53 o
   9   3   8       10.48        9.36     21.41 o
  -9   4   8        0.27      -11.33     20.68 o
  -8   4   8       18.37       13.24     18.63 o
  -7   4   8       10.90        3.24      6.58 o
  -6   4   8        3.62        6.03      5.35 o
  -5   4   8        5.34        5.08      5.07 o
  -4   4   8      188.99      209.89      7.44 o
  -3   4   8      224.32      222.62      7.50 o
  -2   4   8       44.08       49.14      4.48 o
  -1   4   8      457.11      453.70     16.56 o
   0   4   8       21.14       -8.43     11.04 o
   1   4   8       10.69        5.77      9.18 o
   2   4   8        5.13        4.65      8.66 o
   3   4   8        0.01       -6.87     10.39 o
   4   4   8        4.09       -0.97     12.04 o
   5   4   8        0.01       -7.81     12.85 o
   6   4   8       10.39        6.42     15.05 o
   7   4   8        0.64       -4.42      6.63 o
   8   4   8        3.54       -1.27      7.43 o
   9   4   8        2.39       11.60     20.38 o
  -9   5   8       16.59       17.72      8.82 o
  -8   5   8        2.52        8.69     19.87 o
  -7   5   8       51.83       44.92      8.11 o
  -6   5   8       88.63       85.85      7.65 o
  -5   5   8        1.81        4.74     13.14 o
  -4   5   8       17.12        5.26     12.37 o
  -3   5   8      142.62      142.42      6.45 o
  -2   5   8       53.49       56.52      4.67 o
  -1   5   8      226.19      218.08      6.73 o
   0   5   8      436.93      417.60     14.67 o
   1   5   8        2.47       10.50      3.74 o
   2   5   8      362.78      369.25     13.68 o
   3   5   8      925.44      847.92     29.16 o
   4   5   8        2.65       -3.20     11.82 o
   5   5   8        0.25        1.20     13.20 o
   6   5   8       12.81       11.72      6.13 o
   7   5   8        6.85        3.13     19.09 o
   8   5   8        1.45       -9.08      8.10 o
  -8   6   8       19.45       23.73      8.65 o
  -7   6   8       41.23       53.17      7.87 o
  -6   6   8        2.06        8.71     17.11 o
  -5   6   8        0.50       -1.29     14.06 o
  -4   6   8      273.76      258.30      9.06 o
  -3   6   8      128.93      119.44      6.72 o
  -2   6   8      316.56      310.67     10.05 o
  -1   6   8      548.74      530.27     17.55 o
   0   6   8        0.54        7.42     10.46 o
   1   6   8      258.59      278.57      8.45 o
   2   6   8        0.75       -3.97     11.86 o
   3   6   8      563.26      594.75     20.23 o
   4   6   8      132.30      150.77      8.00 o
   5   6   8        6.32        0.39      5.71 o
   6   6   8       12.40        1.48     14.70 o
   7   6   8        4.28        6.26      6.95 o
   8   6   8        1.24        3.77     20.09 o
  -8   7   8        0.10       -7.84     21.00 o
  -7   7   8       18.32       13.43      8.04 o
  -6   7   8        9.86        9.46     19.06 o
  -5   7   8       32.72       15.65     19.04 o
  -4   7   8       53.28       53.05      6.64 o
  -3   7   8        5.66      -22.71     16.51 o
  -2   7   8       64.47       65.05      5.98 o
  -1   7   8       55.67       56.05      5.88 o
   0   7   8      258.80      254.09      9.00 o
   1   7   8       76.06       78.92      5.84 o
   2   7   8      215.50      218.53      9.62 o
   3   7   8       42.57       52.47      5.93 o
   4   7   8       18.53       22.57      5.84 o
   5   7   8        1.22       11.54     16.27 o
   6   7   8        3.83       -6.42     19.19 o
   7   7   8        0.13        1.80     17.83 o
  -7   8   8        5.97        7.97      8.04 o
  -6   8   8        3.74        0.00     18.77 o
  -5   8   8        8.40        0.00     17.12 o
  -4   8   8       14.06       -2.88     17.38 o
  -3   8   8       39.27       39.36      6.26 o
  -2   8   8        5.37        6.50      5.91 o
  -1   8   8       26.96       20.34      6.32 o
   0   8   8       91.61       88.09      7.10 o
   1   8   8        0.00        3.71     13.62 o
   2   8   8       10.17      -17.88     17.56 o
   3   8   8        0.76        4.06     15.76 o
   4   8   8       15.94       14.54     17.83 o
   5   8   8        1.26       -8.10      6.65 o
   6   8   8        6.37       12.24     19.08 o
   7   8   8        2.16        6.37      8.05 o
  -6   9   8        4.15      -16.92     22.64 o
  -5   9   8        2.38       -5.20     20.28 o
  -4   9   8        6.23        7.00      6.79 o
  -3   9   8        0.05       -6.04     17.64 o
  -2   9   8       22.54       18.63      6.75 o
  -1   9   8       10.08        0.42      6.42 o
   0   9   8        4.43       10.40      6.00 o
   1   9   8        5.12        7.98      5.95 o
   2   9   8       10.36      -10.11     16.66 o
   3   9   8       12.35       -6.07     17.72 o
   4   9   8        2.69      -30.80     20.25 o
   5   9   8        3.31      -36.79     20.21 o
   6   9   8        6.87       -9.55     22.74 o
  -5  10   8        0.47        3.82     22.19 o
  -4  10   8        0.68       -5.36     19.86 o
  -3  10   8        5.89        0.00     17.96 o
  -2  10   8       20.42       -4.88     21.37 o
  -1  10   8        7.47        2.85      7.07 o
   0  10   8        0.58       -3.14     14.85 o
   1  10   8       33.43       33.83      7.72 o
   2  10   8        6.13      -16.30     19.08 o
   3  10   8        8.30       10.21      7.42 o
   4  10   8        5.71      -30.65     22.65 o
   5  10   8        0.51       -5.79     20.79 o
  -3  11   8        7.12       -9.37      8.42 o
  -2  11   8        7.04       18.12      7.95 o
  -1  11   8       12.31       16.11     20.79 o
   0  11   8       45.68       42.88      8.72 o
   1  11   8        0.17       -7.24      8.04 o
   2  11   8       47.32       33.22      9.69 o
   3  11   8        2.97      -13.30     20.11 o
  -9   1   9        0.53      -17.86     20.37 o
  -8   1   9       41.59       39.98      7.49 o
  -7   1   9       61.04       58.33      6.64 o
  -6   1   9       76.23       72.28      6.07 o
  -5   1   9      293.92      265.03      9.67 o
  -4   1   9       29.38       30.99      4.56 o
  -3   1   9      583.95      550.87     19.22 o
  -2   1   9        1.28       -3.66      3.46 o
  -1   1   9       71.11       68.44      4.22 o
   0   1   9      758.73      830.71     24.15 o
   1   1   9       15.22       21.21      3.65 o
   2   1   9       17.15        0.00     10.04 o
   3   1   9      239.19      235.94      7.55 o
   4   1   9       39.91       12.07     13.30 o
   5   1   9       89.54       83.85      6.06 o
   6   1   9       15.31       16.59      5.61 o
   7   1   9        3.34        0.00     14.53 o
   8   1   9       11.37       15.92     19.05 o
   9   1   9        0.01       11.02     17.43 o
  -9   2   9        6.54        6.26      7.76 o
  -8   2   9        8.86       10.65      6.47 o
  -7   2   9      105.55      109.08      7.75 o
  -6   2   9        0.65       -5.88     13.66 o
  -5   2   9      392.75      368.75     13.84 o
  -4   2   9      370.88      360.69     12.01 o
  -3   2   9       44.72       47.35      4.35 o
  -2   2   9       31.67       20.24      3.75 o
  -1   2   9        0.28      -15.63      9.72 o
   0   2   9      498.51      466.11     14.84 o
   1   2   9      766.98      756.87     24.48 o
   2   2   9       32.41       25.25      3.87 o
   3   2   9        7.46        3.88      9.11 o
   4   2   9      218.29      211.04      7.02 o
   5   2   9       11.12       12.91      5.04 o
   6   2   9       35.94       34.35      5.87 o
   7   2   9       34.72       36.30      6.45 o
   8   2   9        6.80        0.00     19.15 o
   9   2   9        0.16       14.88     17.15 o
  -9   3   9        0.04        1.85     19.73 o
  -8   3   9       61.17       64.70      8.32 o
  -7   3   9       14.40        4.23     16.88 o
  -6   3   9       78.99       74.20      6.61 o
  -5   3   9        7.08      -12.76     12.36 o
  -4   3   9      516.38      477.59     16.95 o
  -3   3   9      947.85      946.51     31.17 o
  -2   3   9       73.89       66.47      4.61 o
  -1   3   9     1064.67     1015.07     29.57 o
   0   3   9       91.08       88.73      4.75 o
   1   3   9      120.97      119.54      5.03 o
   2   3   9      208.64      185.54      6.87 o
   3   3   9       66.51       71.58      5.13 o
   4   3   9        0.15       -0.94      8.97 o
   5   3   9       17.22       15.33      5.08 o
   6   3   9       34.26       41.78      6.39 o
   7   3   9        0.12      -13.04     17.44 o
   8   3   9        0.68       -9.99     17.72 o
   9   3   9        0.31       11.44     20.09 o
  -9   4   9       16.36        5.46      8.68 o
  -8   4   9        0.09       -5.07     17.61 o
  -7   4   9        0.75      -11.82     14.56 o
  -6   4   9       28.48       30.26      5.95 o
  -5   4   9      361.33      338.56     11.63 o
  -4   4   9     1263.86     1190.61     39.04 o
  -3   4   9       18.71        4.48     12.02 o
  -2   4   9      595.70      574.70     20.00 o
  -1   4   9       22.38       20.56      4.06 o
   0   4   9      298.29      277.95     10.65 o
   1   4   9       62.70       56.14      4.61 o
   2   4   9        8.39        8.66      3.91 o
   3   4   9        4.86       -3.62     10.59 o
   4   4   9        8.25        8.40      4.75 o
   5   4   9        0.01       -2.78      5.06 o
   6   4   9        4.55       11.92     14.99 o
   7   4   9       33.68       49.38      6.97 o
   8   4   9       17.81       26.78      7.68 o
  -8   5   9        5.38      -42.85     21.42 o
  -7   5   9        0.91       -3.29      6.95 o
  -6   5   9        0.07       -4.14     14.44 o
  -5   5   9        1.94        7.36     13.72 o
  -4   5   9       28.07       25.81      5.30 o
  -3   5   9      205.65      195.57      7.31 o
  -2   5   9        9.75        2.75     10.42 o
  -1   5   9       13.50       -8.50      4.97 o
   0   5   9       41.60       49.85      4.84 o
   1   5   9        8.47       -4.33      4.37 o
   2   5   9      122.64      109.99      6.03 o
   3   5   9       11.21       -9.04     12.92 o
   4   5   9       10.78       15.01      5.16 o
   5   5   9        9.58        1.26     14.83 o
   6   5   9        6.56       12.72     14.14 o
   7   5   9        0.00       -3.20     17.35 o
   8   5   9        9.92        5.46     22.29 o
  -8   6   9        2.05       20.64     17.58 o
  -7   6   9        3.71       13.37     17.21 o
  -6   6   9       38.14       40.69      6.95 o
  -5   6   9        1.88       -6.68     16.30 o
  -4   6   9       18.20       10.86     14.40 o
  -3   6   9       18.80        7.75     12.76 o
  -2   6   9        4.91        6.21      4.58 o
  -1   6   9      164.96      144.69      6.80 o
   0   6   9        4.41       -0.88      4.58 o
   1   6   9        0.14        7.14      4.55 o
   2   6   9       22.43       25.71      4.98 o
   3   6   9        5.08       -5.59     13.63 o
   4   6   9       32.25       23.69      6.14 o
   5   6   9        7.58       13.86      5.82 o
   6   6   9        0.05        0.00     16.11 o
   7   6   9        0.41      -17.11     19.51 o
   8   6   9        1.04        2.88      8.07 o
  -7   7   9        5.40       10.78     20.63 o
  -6   7   9        2.87        2.67      7.05 o
  -5   7   9       17.34        9.88      6.65 o
  -4   7   9        1.26       10.83      5.37 o
  -3   7   9       47.36       53.91      6.17 o
  -2   7   9       19.40       15.43      5.43 o
  -1   7   9        0.54        6.75     13.91 o
   0   7   9       81.32       70.68      6.48 o
   1   7   9       43.92       50.37      6.23 o
   2   7   9       17.06       11.26      5.43 o
   3   7   9       31.40       29.60      6.20 o
   4   7   9        8.67        2.71     15.73 o
   5   7   9        0.00       11.89     16.30 o
   6   7   9        0.31       -3.95      7.13 o
   7   7   9        3.22      -36.71     21.79 o
  -7   8   9       20.98       32.78      8.52 o
  -6   8   9        8.50        5.27     20.53 o
  -5   8   9       24.46       -3.23     17.93 o
  -4   8   9      129.25      146.27      8.80 o
  -3   8   9        0.01       12.50     13.38 o
  -2   8   9       46.75       35.61      6.36 o
  -1   8   9       23.54        7.66     17.83 o
   0   8   9      274.79      294.86     10.16 o
   1   8   9       30.54       38.36      6.26 o
   2   8   9       15.15       21.83      6.03 o
   3   8   9        7.05        1.26      6.37 o
   4   8   9        4.41       -6.01     18.80 o
   5   8   9        0.60       -9.81     17.89 o
   6   8   9        1.28        8.97     18.21 o
  -6   9   9       10.36      -11.53     22.22 o
  -5   9   9       34.02        0.00     22.50 o
  -4   9   9       19.39       -9.91     18.61 o
  -3   9   9       91.19       90.34      8.85 o
  -2   9   9        2.53       -7.43     17.73 o
  -1   9   9       36.30       46.21      7.30 o
   0   9   9        2.12      -11.46     17.31 o
   1   9   9       48.15       43.63      7.66 o
   2   9   9        1.56       -5.97     15.98 o
   3   9   9       10.71       13.62      7.08 o
   4   9   9       42.09       34.99      7.91 o
   5   9   9        0.16       12.57     16.45 o
  -5  10   9        6.45       -5.85      8.69 o
  -4  10   9       19.69       23.35      8.17 o
  -3  10   9       10.80       12.17     18.98 o
  -2  10   9        6.69        7.76      7.00 o
  -1  10   9        0.20        1.96      6.85 o
   0  10   9       24.24       13.34      7.94 o
   1  10   9       16.66       15.43      7.71 o
   2  10   9        0.24       -6.79      7.17 o
   3  10   9        7.34       28.55      7.21 o
   4  10   9        0.67      -24.02     20.82 o
  -3  11   9        2.43       13.54     19.16 o
  -2  11   9       12.44      -31.80     22.97 o
  -1  11   9        0.31       20.13     22.50 o
   0  11   9        6.81        0.54      7.91 o
   1  11   9        0.91        3.66     16.99 o
   2  11   9       13.19       25.03      8.07 o
   3  11   9        0.12      -50.06     25.03 o
  -9   0  10        0.94      -16.47     22.03 o
  -8   0  10       27.24       23.19      7.49 o
  -7   0  10       89.84      103.78      8.01 o
  -6   0  10       10.36        5.97     14.01 o
  -5   0  10       64.04       62.85      5.69 o
  -4   0  10      515.98      530.91     17.91 o
  -3   0  10      959.13      927.15     29.95 o
  -2   0  10      123.76      120.08      4.99 o
  -1   0  10     2092.40     2269.90     41.17 o
   0   0  10     1121.52     1195.07     29.61 o
   1   0  10      345.27      344.75     12.35 o
   2   0  10        3.84       -4.23      9.72 o
   3   0  10      303.95      293.52     10.30 o
   5   0  10        1.77       -5.29     12.88 o
   6   0  10       31.25       33.62      6.10 o
   7   0  10        9.34       18.11      5.75 o
   8   0  10       26.76       36.42      7.84 o
   9   0  10        6.02       12.99      7.97 o
  -9   1  10        1.11        5.52     19.13 o
  -8   1  10        3.10      -14.44     18.37 o
  -7   1  10       41.44       11.13     17.70 o
  -6   1  10      136.44      139.00      7.46 o
  -5   1  10        0.33       -9.65      4.82 o
  -4   1  10      413.60      368.39     12.29 o
  -2   1  10      209.12      193.92      6.41 o
  -1   1  10       45.84       50.51      4.26 o
   0   1  10      541.98      534.56     17.17 o
   1   1  10        3.36        2.64      8.85 o
   2   1  10      148.14      146.65      5.57 o
   3   1  10        0.27       -5.08      3.69 o
   4   1  10       60.49       59.40      5.24 o
   5   1  10      134.71      126.56      6.99 o
   6   1  10        4.24      -27.17     14.92 o
   7   1  10       13.47        2.85     16.18 o
   8   1  10        3.05        1.65     18.06 o
   9   1  10        1.00       17.03     19.57 o
  -9   2  10       50.35       67.20      9.23 o
  -8   2  10        2.28        4.90     18.03 o
  -7   2  10       44.86       39.61      6.98 o
  -6   2  10        6.44       15.90      5.27 o
  -5   2  10       15.40       15.57      5.14 o
  -4   2  10        3.77        0.14      4.42 o
  -3   2  10        0.30       -2.46      9.89 o
  -2   2  10      134.95      146.46      5.58 o
  -1   2  10      491.13      464.90     17.09 o
   0   2  10       72.17       66.71      4.54 o
   1   2  10       33.22       36.55      4.20 o
   2   2  10        0.51        1.51      9.20 o
   3   2  10       24.04       24.70      4.09 o
   4   2  10       37.05       39.40      5.17 o
   5   2  10        5.22        6.58     11.20 o
   6   2  10       40.22       27.92      6.85 o
   7   2  10        1.77        7.30     16.70 o
   8   2  10        1.27      -10.07     18.93 o
   9   2  10        7.36      -19.21     20.06 o
  -9   3  10        0.25        1.91     20.93 o
  -8   3  10        8.04      -16.76     21.08 o
  -7   3  10        6.75        1.48     19.45 o
  -6   3  10       17.89       20.76      5.94 o
  -5   3  10      171.75      159.66      7.42 o
  -4   3  10        1.96        3.94      9.97 o
  -3   3  10       17.29        5.27     11.60 o
  -2   3  10      107.60      111.73      5.32 o
  -1   3  10       56.56       53.74      4.38 o
   0   3  10       73.62       72.28      4.65 o
   1   3  10      237.54      246.65      9.14 o
   2   3  10        1.12       -5.66     10.94 o
   3   3  10       28.62       23.61      4.75 o
   4   3  10       53.09       68.77      5.98 o
   5   3  10       19.25       14.82      5.53 o
   6   3  10        0.08      -22.36     15.79 o
   7   3  10        1.02        4.52     15.17 o
   8   3  10        4.03      -24.18     20.44 o
  -8   4  10        7.40        0.00     21.13 o
  -7   4  10        8.07        1.54     19.53 o
  -6   4  10       10.90       10.73      5.95 o
  -5   4  10      131.16      131.04      7.39 o
  -4   4  10       57.63       54.52      5.82 o
  -3   4  10       38.33       35.25      4.98 o
  -2   4  10       25.20       28.07      4.45 o
  -1   4  10       69.69       63.42      4.91 o
   0   4  10      123.46      125.56      5.83 o
   1   4  10      213.17      216.10      7.22 o
   2   4  10       19.42        9.76     11.15 o
   3   4  10      350.93      311.92     12.05 o
   4   4  10      200.74      177.13      7.90 o
   5   4  10       35.10       27.60      6.17 o
   6   4  10       11.94        5.53     15.34 o
   7   4  10        0.99        5.91      6.87 o
   8   4  10        0.01        7.17     19.31 o
  -8   5  10        1.25      -11.23      8.26 o
  -7   5  10       36.01       11.34     18.18 o
  -6   5  10       83.88       99.17      8.20 o
  -5   5  10       31.55       38.43      5.74 o
  -4   5  10       22.11       17.09      5.45 o
  -3   5  10        0.22      -12.59     12.50 o
  -2   5  10        8.76       -0.45      4.53 o
  -1   5  10       40.51       51.50      4.75 o
   0   5  10      359.44      366.84     11.66 o
   1   5  10      571.77      572.32     18.41 o
   2   5  10       79.97       79.49      5.98 o
   3   5  10       17.47       19.28      5.10 o
   4   5  10       53.55       61.66      6.32 o
   5   5  10       74.95       66.33      7.26 o
   6   5  10        3.93        7.50      6.58 o
   7   5  10        2.67        4.24      7.24 o
   8   5  10        0.47        3.94      8.40 o
  -8   6  10       22.72        8.66      8.76 o
  -7   6  10       27.57       33.61      7.74 o
  -6   6  10       64.11       65.31      8.11 o
  -5   6  10      104.48      116.54      7.43 o
  -4   6  10        0.10       -3.80     13.99 o
  -3   6  10       68.85       76.51      6.37 o
  -2   6  10       29.30       34.67      5.40 o
  -1   6  10       21.11       22.29      5.03 o
   0   6  10       24.31       22.00      5.24 o
   1   6  10       52.29       53.21      5.81 o
   2   6  10        8.72        9.55      5.23 o
   3   6  10       72.57       76.44      6.52 o
   4   6  10      139.83      132.62      7.93 o
   5   6  10        5.45        0.00     15.44 o
   6   6  10        0.38      -12.63     19.53 o
   7   6  10        0.06      -37.13     21.42 o
  -7   7  10       15.71       -1.84     21.19 o
  -6   7  10       24.89       24.77      7.61 o
  -5   7  10        0.95       -3.03     16.40 o
  -4   7  10       19.23       11.11     16.50 o
  -3   7  10        5.07        2.52      5.62 o
  -2   7  10       14.01       19.43      5.49 o
  -1   7  10       17.09        9.20      5.48 o
   0   7  10      295.10      304.10      9.42 o
   1   7  10       13.68       15.77      5.78 o
   2   7  10        9.25        7.37     14.11 o
   3   7  10       72.97       76.70      7.13 o
   4   7  10        8.51       16.92      5.91 o
   5   7  10       19.82       29.87      6.94 o
   6   7  10        2.13       13.63     18.11 o
   7   7  10        8.91       -3.78     22.21 o
  -6   8  10        0.00      -14.49     22.39 o
  -5   8  10        7.14        7.97      6.78 o
  -4   8  10        1.60       -6.16     17.45 o
  -3   8  10        3.12        1.45     15.77 o
  -2   8  10        5.67        8.23     16.17 o
  -1   8  10        2.28       -7.98     15.79 o
   0   8  10        2.26        5.27     15.41 o
   1   8  10        5.52       -2.67     13.98 o
   2   8  10        0.02       -4.13     14.83 o
   3   8  10       47.58       51.83      6.92 o
   4   8  10       43.39       47.15      7.59 o
   5   8  10        0.52        8.43     19.31 o
   6   8  10        1.21      -18.47     24.20 o
  -6   9  10        0.02        2.67      8.27 o
  -5   9  10        0.03       14.57     20.54 o
  -4   9  10        0.00      -40.41     20.21 o
  -3   9  10        0.71      -11.24     18.53 o
  -2   9  10        4.72        6.16     18.90 o
  -1   9  10        0.77        2.98     14.44 o
   0   9  10        1.69       -1.48     15.64 o
   1   9  10        2.70       -0.91      6.56 o
   2   9  10       28.86       38.45      7.33 o
   3   9  10        8.42       -9.71     19.19 o
   4   9  10        6.13       13.76     16.50 o
   5   9  10        7.80      -12.94     20.16 o
  -4  10  10        0.12        9.40     19.09 o
  -3  10  10        0.65        1.33      7.27 o
  -2  10  10        0.32      -17.21     18.54 o
  -1  10  10        4.97        6.81      7.13 o
   0  10  10        0.16       -6.68     16.77 o
   1  10  10       11.82        5.06     19.12 o
   2  10  10        1.36       -5.17     19.16 o
   3  10  10       15.87        7.20     21.58 o
   4  10  10        6.53        0.00     21.90 o
  -2  11  10        9.04       15.35     19.09 o
  -1  11  10        1.42      -13.17     20.51 o
   0  11  10       22.23      -13.07     21.54 o
   1  11  10        0.31       -5.65     20.87 o
   2  11  10        2.76      -13.47     22.76 o
  -9   1  11        8.58      -11.40     23.67 o
  -8   1  11        1.40        9.99     18.11 o
  -7   1  11        9.02        4.36     16.51 o
  -6   1  11        2.04       -6.33     14.72 o
  -5   1  11        6.79        7.74     12.05 o
  -4   1  11      560.17      531.21     18.48 o
  -3   1  11      126.31      127.42      5.94 o
  -2   1  11       13.00       17.56      3.59 o
  -1   1  11      199.07      202.01      6.16 o
   0   1  11        0.45      -15.75     10.18 o
   1   1  11      301.98      294.27     10.04 o
   2   1  11       85.18       76.47      5.09 o
   3   1  11        0.60        1.98      3.95 o
   4   1  11        0.65        5.81      4.30 o
   5   1  11        1.36        3.07      5.07 o
   6   1  11        2.52        7.82     14.57 o
   7   1  11        0.00        3.00     15.51 o
   8   1  11        0.44        5.16     21.55 o
   9   1  11        0.36      -17.67     21.22 o
  -9   2  11       11.56        8.10      9.00 o
  -8   2  11        0.73        6.76     18.77 o
  -7   2  11       39.42       49.34      7.24 o
  -6   2  11       51.59       47.20      6.45 o
  -5   2  11        9.46      -13.60     13.85 o
  -4   2  11      219.78      225.32      8.48 o
  -3   2  11        0.38      -13.37     10.52 o
  -2   2  11      488.15      498.12     15.08 o
  -1   2  11      249.57      249.12      8.82 o
   0   2  11      354.60      375.11     11.23 o
   1   2  11      391.05      414.13     13.10 o
   2   2  11        0.83        0.00      8.17 o
   3   2  11      128.18      140.46      6.48 o
   4   2  11       10.91       23.31      4.71 o
   5   2  11        1.87       -3.49     13.62 o
   6   2  11        7.94        2.67     14.21 o
   7   2  11        0.95       10.69     16.64 o
   8   2  11        5.45        1.74     19.11 o
  -9   3  11        0.02        9.84     20.63 o
  -8   3  11       36.93       20.83      8.33 o
  -7   3  11       73.43       84.93      8.24 o
  -6   3  11        0.05      -10.73     15.41 o
  -5   3  11       13.24       16.31      5.33 o
  -4   3  11      106.34      103.00      6.13 o
  -3   3  11     1316.02     1251.78     38.61 o
  -2   3  11      126.47      134.64      5.85 o
  -1   3  11      261.21      263.95      9.21 o
   0   3  11      289.40      307.10      9.88 o
   1   3  11       43.85       53.33      4.35 o
   2   3  11       57.00       63.14      4.91 o
   3   3  11        7.68       -8.66     10.08 o
   4   3  11       74.65       68.78      6.09 o
   5   3  11        0.79       -3.64     14.56 o
   6   3  11        0.43        4.14     15.25 o
   7   3  11        7.10       -4.72     18.43 o
   8   3  11       12.91      -26.87     21.66 o
  -8   4  11        0.55       10.81     17.08 o
  -7   4  11       26.04       -7.97     21.18 o
  -6   4  11       91.32      105.90      7.65 o
  -5   4  11       18.06        1.25     16.62 o
  -4   4  11       69.10       72.98      6.30 o
  -3   4  11      193.25      205.73      7.47 o
  -2   4  11      645.22      659.63     21.51 o
  -1   4  11       14.29       11.05      4.10 o
   0   4  11      364.21      378.68     12.53 o
   1   4  11      261.22      276.85      9.69 o
   2   4  11       17.38       16.30      4.84 o
   3   4  11       21.37       17.37      5.42 o
   4   4  11        6.95      -15.99     14.20 o
   5   4  11        3.25        8.97     14.77 o
   6   4  11        1.65       10.13     14.82 o
   7   4  11        6.65       -4.91     15.96 o
   8   4  11        0.00       11.12     19.54 o
  -8   5  11        0.28       11.28     21.00 o
  -7   5  11        1.63        8.37     18.12 o
  -6   5  11        1.21      -17.92     17.79 o
  -5   5  11        0.07       -4.01     16.44 o
  -4   5  11       64.96       67.53      6.33 o
  -3   5  11      172.45      162.62      7.73 o
  -2   5  11        5.45        0.00     11.95 o
  -1   5  11      261.78      260.21      7.84 o
   0   5  11      198.84      209.27      7.38 o
   1   5  11        3.82        3.00     10.70 o
   2   5  11      110.39      111.46      6.43 o
   3   5  11        6.03        9.01     12.33 o
   4   5  11       34.15       34.41      6.58 o
   5   5  11       19.69       30.41      6.16 o
   6   5  11        1.06       -4.61     14.95 o
   7   5  11        0.07       10.60      7.43 o
   8   5  11        0.00        5.81     18.79 o
  -7   6  11        0.01       -1.35      7.75 o
  -6   6  11       13.10       10.08      7.42 o
  -5   6  11        0.01      -26.03     17.70 o
  -4   6  11        1.13        7.11      5.59 o
  -3   6  11        8.97        1.22     14.12 o
  -2   6  11        5.15      -10.34     14.17 o
  -1   6  11        0.03       -5.97      4.84 o
   0   6  11        0.44        8.75     11.63 o
   1   6  11       22.18       10.00     13.86 o
   2   6  11       47.95       42.90      5.84 o
   3   6  11        5.51        3.90      5.69 o
   4   6  11        1.97      -12.08     15.76 o
   5   6  11        1.49      -16.24     17.64 o
   6   6  11        0.00       -6.55     17.03 o
   7   6  11        4.29        3.65     20.66 o
  -7   7  11        8.46       11.39     20.61 o
  -6   7  11        0.06       17.22     18.47 o
  -5   7  11       24.86       26.63      7.13 o
  -4   7  11        2.70        1.51      6.32 o
  -3   7  11       85.45       77.31      7.56 o
  -2   7  11        5.27        0.00     15.14 o
  -1   7  11       31.68       20.98      6.35 o
   0   7  11        0.55        4.22      5.40 o
   1   7  11       88.75       89.25      7.03 o
   2   7  11       39.88       40.00      6.19 o
   3   7  11        0.02       12.28     13.15 o
   4   7  11       57.62       17.63     20.47 o
   5   7  11        3.55        3.20     19.55 o
   6   7  11        0.14       15.59      7.04 o
   7   7  11        2.47       -3.90     22.28 o
  -6   8  11       19.23       30.17      8.03 o
  -5   8  11        1.09        3.43     17.15 o
  -4   8  11       62.84       69.51      8.27 o
  -3   8  11        0.88       12.12      6.39 o
  -2   8  11       44.68       56.54      6.74 o
  -1   8  11        0.67       -9.70     15.12 o
   0   8  11       48.12       58.34      7.03 o
   1   8  11        5.90        8.34      6.21 o
   2   8  11       12.17       11.49     17.05 o
   3   8  11       18.21        8.39      7.03 o
   4   8  11       22.21        1.61     20.99 o
   5   8  11       11.09       13.09      7.97 o
   6   8  11        1.04      -24.74     23.15 o
  -5   9  11       21.21        1.88     20.53 o
  -4   9  11       13.90       -5.26     20.53 o
  -3   9  11       69.50       71.99      9.16 o
  -2   9  11       30.19       26.76      7.26 o
  -1   9  11        6.44       -4.66     19.09 o
   0   9  11        0.13      -13.86     16.66 o
   1   9  11       26.43       21.95      7.42 o
   2   9  11       48.84       55.73      8.11 o
   3   9  11        5.62       10.05     18.19 o
   4   9  11        6.21      -15.99     20.34 o
   5   9  11        5.95      -15.24     22.45 o
  -4  10  11        6.04       -5.79     22.03 o
  -3  10  11        0.18      -33.11     19.74 o
  -2  10  11       30.18       48.44      8.03 o
  -1  10  11        7.13        4.42      7.88 o
   0  10  11        9.44        3.45     20.03 o
   1  10  11       37.29       20.87     23.79 o
   2  10  11        1.19       10.70     20.48 o
   3  10  11       26.94       12.98     21.38 o
  -1  11  11        0.44        5.79     20.08 o
   0  11  11        0.14        1.91     21.64 o
   1  11  11        3.53       -7.74     22.57 o
  -9   0  12       86.43      114.40     10.32 o
  -8   0  12        0.64       -8.60     18.38 o
  -7   0  12       98.12       98.26      8.01 o
  -6   0  12        3.16        3.97     10.75 o
  -5   0  12      104.00       99.34      6.93 o
  -4   0  12        1.54       -3.07     11.72 o
  -3   0  12      161.80      165.60      6.65 o
  -2   0  12      573.62      529.93     18.98 o
  -1   0  12       35.30       34.81      4.17 o
   0   0  12       23.96       20.48      3.95 o
   1   0  12        0.91       -3.23      3.85 o
   2   0  12       57.70       59.56      4.90 o
   3   0  12       29.07       20.27      4.71 o
   4   0  12       52.85       54.29      5.42 o
   5   0  12       43.88       39.91      5.94 o
   6   0  12      101.75      117.86      8.13 o
   7   0  12        3.17        0.00     17.47 o
   8   0  12       11.33        1.33      8.21 o
  -9   1  12       34.93       36.19     10.05 o
  -8   1  12       44.34       54.44      8.29 o
  -7   1  12       22.42       17.30      6.59 o
  -6   1  12      301.06      312.50     11.63 o
  -5   1  12        1.38        3.33      5.08 o
  -4   1  12      275.71      255.83      9.41 o
  -3   1  12       40.46       49.68      4.95 o
  -2   1  12       72.96       67.78      5.00 o
  -1   1  12        4.61        7.24      8.87 o
   0   1  12      375.45      385.12     13.25 o
   1   1  12      570.06      566.81     18.96 o
   2   1  12      101.52      101.99      5.67 o
   3   1  12       34.75       37.30      4.85 o
   4   1  12       21.37       -1.06     13.43 o
   5   1  12       36.63       40.42      6.33 o
   6   1  12        1.18        4.11     13.30 o
   7   1  12       17.54       -3.13     18.85 o
   8   1  12        1.85      -12.49     18.89 o
  -9   2  12        0.57      -17.89     21.48 o
  -8   2  12        3.53        3.16      7.26 o
  -7   2  12        5.92        1.55     17.40 o
  -6   2  12        0.76      -14.95     15.01 o
  -5   2  12       24.10       10.26      5.59 o
  -4   2  12      104.80       91.26      6.26 o
  -3   2  12      888.89      891.44     27.89 o
  -2   2  12      136.11      104.42      6.17 o
  -1   2  12        5.88       -9.23     11.41 o
   0   2  12      187.55      194.37      6.68 o
   1   2  12        0.10      -10.99     10.53 o
   2   2  12       10.47        1.80     11.46 o
   3   2  12       11.21       -2.94     12.33 o
   4   2  12        7.38        9.84     12.02 o
   5   2  12       20.75       15.17      6.07 o
   6   2  12        0.69      -18.21     15.79 o
   7   2  12        0.25       -3.11      6.85 o
   8   2  12        2.64       18.12     19.44 o
  -8   3  12        1.91       -3.61     18.87 o
  -7   3  12        0.24        4.78     20.81 o
  -6   3  12       12.34       11.26     15.86 o
  -5   3  12       88.89       90.90      6.91 o
  -4   3  12      149.86      148.50      7.32 o
  -3   3  12        0.00      -13.20     12.33 o
  -2   3  12        8.58        6.58     10.84 o
  -1   3  12       12.63       11.55      4.49 o
   0   3  12       43.52       37.81      4.95 o
   1   3  12        0.24       -7.20      9.79 o
   2   3  12       29.85       30.97      5.04 o
   3   3  12       29.60       29.61      5.33 o
   4   3  12       17.26       24.89      5.39 o
   5   3  12       55.90       62.37      6.56 o
   6   3  12        5.71      -13.04     17.87 o
   7   3  12        0.17        9.86     16.74 o
   8   3  12        0.24       -9.30     20.47 o
  -8   4  12        5.22       -1.96      8.34 o
  -7   4  12       31.21       36.81      7.50 o
  -6   4  12        6.10      -22.12     19.84 o
  -5   4  12      117.36      107.85      7.58 o
  -4   4  12        4.28        1.61      5.19 o
  -3   4  12       92.23      103.75      6.45 o
  -2   4  12       30.16       32.55      5.20 o
  -1   4  12       15.64        3.88     11.36 o
   0   4  12        5.58        6.75      4.45 o
   1   4  12       76.61       58.70      5.53 o
   2   4  12      101.29      105.27      6.03 o
   3   4  12        3.05       -3.65      4.92 o
   4   4  12       20.14       17.50      5.65 o
   5   4  12        6.00        7.30      6.08 o
   6   4  12        0.04       -3.03     17.38 o
   7   4  12        0.32       -5.13     17.86 o
   8   4  12        1.97      -19.27     22.54 o
  -8   5  12       16.34        9.73     17.63 o
  -7   5  12       14.72        7.85      8.11 o
  -6   5  12       17.69       20.63      6.81 o
  -5   5  12        0.00        4.22     15.09 o
  -4   5  12      136.00      157.08      8.46 o
  -3   5  12      119.94      111.85      7.32 o
  -2   5  12       18.86       24.60      5.26 o
  -1   5  12      127.46      125.28      6.91 o
   0   5  12      101.41       98.21      6.54 o
   1   5  12        6.98       -6.42     12.38 o
   2   5  12       45.20        4.46     16.91 o
   3   5  12        0.27        9.59     12.33 o
   4   5  12       77.54       72.49      6.95 o
   5   5  12       31.41       33.10      6.71 o
   6   5  12        2.00        1.43      6.95 o
   7   5  12        0.62      -19.76     23.49 o
  -7   6  12       48.23       42.66      8.76 o
  -6   6  12        0.44       11.69     16.53 o
  -5   6  12      112.41      124.38      8.91 o
  -4   6  12       11.49       13.89     18.16 o
  -3   6  12      158.02      153.78      8.28 o
  -2   6  12       93.30      100.67      6.93 o
  -1   6  12       24.86       33.75      5.53 o
   0   6  12        4.77      -32.56     16.28 o
   1   6  12      199.70      192.52      8.36 o
   2   6  12       45.57       49.49      6.33 o
   3   6  12       32.41       32.58      6.03 o
   4   6  12       31.44       30.99      6.78 o
   5   6  12        0.66       15.50     17.60 o
   6   6  12        1.63       -8.56     18.83 o
   7   6  12        1.84       12.25      8.00 o
  -7   7  12        5.84        3.93     19.66 o
  -6   7  12       32.99       41.94      8.58 o
  -5   7  12        3.78       11.50     16.25 o
  -4   7  12      119.09      131.34      9.61 o
  -3   7  12       33.17       23.21      8.17 o
  -2   7  12       50.52       85.49      7.58 o
  -1   7  12       18.64       22.21      6.03 o
   0   7  12        1.05        0.00     14.96 o
   1   7  12       41.72       49.88      6.42 o
   2   7  12        8.06       15.31      6.05 o
   3   7  12       15.84        5.61      6.49 o
   4   7  12       10.77       35.49     17.45 o
   5   7  12        7.73       11.73     21.73 o
   6   7  12        0.29        1.65      7.53 o
  -6   8  12        2.24       -0.29      8.33 o
  -5   8  12        7.01        4.01      7.60 o
  -4   8  12        2.94       -5.74      7.46 o
  -3   8  12        5.12       -4.71     16.88 o
  -2   8  12       24.40       31.03      7.24 o
  -1   8  12        2.23        4.37     14.66 o
   0   8  12       10.81       10.13     19.14 o
   1   8  12        0.00       -2.93     17.61 o
   2   8  12       16.99       15.09     17.60 o
   3   8  12        7.10       11.10     18.74 o
   4   8  12        0.17      -38.83     20.81 o
   5   8  12        8.23      -12.73     21.53 o
  -5   9  12        2.09      -17.41      8.71 o
  -4   9  12        0.00       16.43      7.52 o
  -3   9  12        1.57        0.00     19.97 o
  -2   9  12        0.22       -8.33     17.77 o
  -1   9  12        0.68      -22.74     18.22 o
   0   9  12        7.14       -6.46     17.30 o
   1   9  12        3.44      -16.30     20.48 o
   2   9  12        4.32        3.26      7.46 o
   3   9  12        2.17        7.00     18.27 o
   4   9  12        5.65       16.37      8.00 o
  -3  10  12       13.38       -5.74     20.57 o
  -2  10  12       10.49       21.32      8.18 o
  -1  10  12        9.22        7.23     19.47 o
   0  10  12        2.15       16.17     20.86 o
   1  10  12       10.51       12.67     22.48 o
   2  10  12        1.17        9.28     20.08 o
   3  10  12        4.67        3.85     21.21 o
  -8   1  13        6.04       -5.37     21.50 o
  -7   1  13       26.06       24.67      7.16 o
  -6   1  13        0.16       -9.78     14.79 o
  -5   1  13       20.03       17.27      5.79 o
  -4   1  13      152.89      140.82      7.33 o
  -3   1  13       79.47       95.51      5.98 o
  -2   1  13      128.74      137.18      6.55 o
  -1   1  13      104.18       99.03      5.55 o
   0   1  13       25.40       28.05      4.56 o
   1   1  13        1.00        6.21     10.78 o
   2   1  13        0.34       -5.65     10.31 o
   3   1  13       24.72       25.93      4.75 o
   4   1  13        0.27        5.68     11.89 o
   5   1  13        6.12       10.52      5.77 o
   6   1  13        0.09       -2.59      6.17 o
   7   1  13        0.61      -22.89     19.82 o
   8   1  13        1.91      -11.12     18.43 o
  -8   2  13        0.13      -23.61     20.48 o
  -7   2  13        4.17        6.43     15.69 o
  -6   2  13      104.99      107.95      7.81 o
  -5   2  13       76.64       62.56      6.88 o
  -4   2  13        0.96        0.00     13.11 o
  -3   2  13       11.28       13.80      4.93 o
  -2   2  13      602.32      564.32     19.41 o
  -1   2  13       99.31      100.48      5.75 o
   0   2  13      445.79      430.25     14.32 o
   1   2  13      469.75      446.17     14.13 o
   2   2  13       89.07       82.74      5.78 o
   3   2  13       48.65       46.35      5.74 o
   4   2  13       22.94        7.00     13.75 o
   5   2  13       18.47       -7.82     16.59 o
   6   2  13       12.03       21.40      6.29 o
   7   2  13        0.09        4.98     16.12 o
   8   2  13        0.18      -11.28     21.76 o
  -8   3  13       11.53       -3.72     21.87 o
  -7   3  13        9.40       14.17      6.95 o
  -6   3  13        0.47       -4.42     16.34 o
  -5   3  13       78.16       86.90     18.26 o
  -4   3  13        1.49        8.31     11.75 o
  -3   3  13      104.64       97.35      6.82 o
  -2   3  13        1.00      -10.13     11.83 o
  -1   3  13      284.06      271.10      9.47 o
   0   3  13      173.08      159.42      6.80 o
   1   3  13      169.88      181.03      7.15 o
   2   3  13      319.26      296.89     10.35 o
   3   3  13        0.07        2.22     11.44 o
   4   3  13       83.48       91.37      7.19 o
   5   3  13       36.40       -1.36     17.86 o
   6   3  13        0.08        3.04     15.72 o
   7   3  13        0.69       -3.42     18.50 o
   8   3  13        0.55      -23.12     19.93 o
  -8   4  13       55.93       60.09      9.47 o
  -7   4  13        7.50       -5.17     20.66 o
  -6   4  13       88.30       81.82      8.75 o
  -5   4  13       13.78       10.60      5.95 o
  -4   4  13       20.30       29.61      5.78 o
  -3   4  13        5.96        5.78     13.93 o
  -2   4  13       42.05       38.25      5.53 o
  -1   4  13       15.74       21.11      4.79 o
   0   4  13       77.72       66.61      5.91 o
   1   4  13      126.27      123.24      6.67 o
   2   4  13      143.64      142.05      7.32 o
   3   4  13       15.73        7.61      5.78 o
   4   4  13        8.27        0.38      6.17 o
   5   4  13       26.85        4.27     18.22 o
   6   4  13       11.19        0.00      7.16 o
   7   4  13        1.53       -5.33     21.34 o
  -7   5  13       11.06      -12.65     23.41 o
  -6   5  13        0.21        3.26     17.38 o
  -5   5  13       15.05       13.25      6.59 o
  -4   5  13        6.94       -8.08     15.99 o
  -3   5  13       19.87       10.68      5.94 o
  -2   5  13        2.92      -15.30     13.63 o
  -1   5  13        0.00      -15.89     14.40 o
   0   5  13        3.93       -6.74     13.67 o
   1   5  13        0.01       -3.43     13.01 o
   2   5  13       35.72       44.29      6.17 o
   3   5  13        7.10        7.60     13.78 o
   4   5  13       20.32       23.32      6.53 o
   5   5  13        0.40        1.51     16.06 o
   6   5  13        1.73        0.00     16.57 o
   7   5  13        0.04       13.04     17.77 o
  -7   6  13        8.42      -15.25     20.73 o
  -6   6  13        0.26      -19.05     21.22 o
  -5   6  13        1.32       -4.74     15.96 o
  -4   6  13       29.71       35.16      7.05 o
  -3   6  13       18.28       15.69      6.13 o
  -2   6  13        5.37       -7.72     16.04 o
  -1   6  13        0.40      -17.45     15.12 o
   0   6  13        0.33        0.00     14.24 o
   1   6  13       58.58       49.45      6.69 o
   2   6  13        4.56       -6.50     13.89 o
   3   6  13        1.64        4.14     16.08 o
   4   6  13        5.28      -10.40     17.56 o
   5   6  13        2.64        8.10     18.03 o
   6   6  13        2.87      -17.80     19.74 o
  -6   7  13        1.00       -7.42     19.27 o
  -5   7  13       37.81       52.21      7.90 o
  -4   7  13        0.72       -7.91     19.32 o
  -3   7  13       18.28       19.32     21.48 o
  -2   7  13        5.96        4.26      6.33 o
  -1   7  13        0.57        8.26     16.64 o
   0   7  13        0.25        2.87      5.55 o
   1   7  13        3.93        8.30     15.02 o
   2   7  13       28.04       11.44     19.35 o
   3   7  13        7.17        7.53     17.70 o
   4   7  13       12.74       13.30      7.26 o
   5   7  13        0.80        3.48     19.19 o
   6   7  13        3.07       17.14     18.35 o
  -5   8  13        0.39        7.76      7.45 o
  -4   8  13       10.52        1.72     19.47 o
  -3   8  13        0.04        0.00     19.32 o
  -2   8  13       32.61       23.24      7.52 o
  -1   8  13       17.45      -22.87     19.29 o
   0   8  13        0.63        3.03     13.46 o
   1   8  13       19.52       22.73      6.88 o
   2   8  13        9.74       -2.13      7.14 o
   3   8  13       34.35       33.71      7.92 o
   4   8  13        1.87        0.00     19.71 o
   5   8  13       11.94       -7.55     25.16 o
  -4   9  13        1.03        8.20      8.04 o
  -3   9  13       19.38       27.73      7.69 o
  -2   9  13        2.36        5.45      7.39 o
  -1   9  13       20.93       11.82     19.50 o
   0   9  13       12.65        2.52      7.53 o
   1   9  13       22.03       20.87      7.61 o
   2   9  13       10.36       25.60      7.58 o
   3   9  13        0.74        0.00     19.22 o
   4   9  13       30.61       40.82      8.37 o
  -3  10  13        7.46       14.49      8.53 o
  -2  10  13        1.38        0.00     19.55 o
  -1  10  13        5.34        3.65      7.98 o
   0  10  13        9.85       13.95      7.63 o
   1  10  13        3.77        1.88     21.71 o
   2  10  13        4.39       12.38      8.24 o
  -8   0  14       36.46        0.00     22.50 o
  -7   0  14       78.46       94.64      8.79 o
  -6   0  14        3.94       -2.93     13.80 o
  -5   0  14      151.51      163.60      8.62 o
  -4   0  14       34.40       47.76      5.69 o
  -3   0  14     1076.57     1021.01     33.01 o
  -2   0  14      622.11      621.07     19.79 o
  -1   0  14        0.08        4.78     10.31 o
   0   0  14      169.30      175.38      6.96 o
   1   0  14       23.90       21.08      4.98 o
   2   0  14      324.95      325.90      9.21 o
   3   0  14      136.66      146.34      7.48 o
   4   0  14        0.20        2.40     11.17 o
   5   0  14        1.85      -29.56     16.25 o
   6   0  14        0.46        3.03     16.61 o
   7   0  14        8.85        3.33      7.79 o
   8   0  14        1.17      -11.52     20.41 o
  -8   1  14       48.58       51.46      9.34 o
  -7   1  14        0.81        4.98     17.21 o
  -6   1  14      113.57      135.48      8.24 o
  -5   1  14       27.54       25.06      6.37 o
  -4   1  14        7.51        3.38      5.27 o
  -3   1  14       39.09       34.93      5.49 o
  -2   1  14      404.78      359.66     12.39 o
  -1   1  14      305.32      296.20     10.08 o
   0   1  14        3.25       -6.68     11.28 o
   1   1  14      242.28      240.15      8.23 o
   2   1  14       24.30        9.21     12.50 o
   3   1  14        1.10       11.05     12.89 o
   4   1  14        6.73        6.03      5.81 o
   5   1  14        1.38        0.00     14.76 o
   6   1  14        8.68       -3.04     16.93 o
   7   1  14        5.12        0.00     18.12 o
   8   1  14        0.07        5.78     18.70 o
  -8   2  14        0.71       -1.88     17.22 o
  -7   2  14       18.36       27.78      7.24 o
  -6   2  14        0.44        9.00     18.14 o
  -5   2  14       73.12       71.01      6.93 o
  -4   2  14        8.55        0.00     15.76 o
  -3   2  14        4.17        6.85      4.88 o
  -2   2  14       41.86       47.46      5.29 o
  -1   2  14        0.99       -7.98     11.15 o
   0   2  14        0.92        1.98     11.75 o
   1   2  14       20.58       16.89      5.10 o
   2   2  14       32.08       40.08      5.87 o
   3   2  14        0.26       -5.68     14.20 o
   4   2  14        4.34       -2.61      5.88 o
   5   2  14        4.27       -2.77     15.43 o
   6   2  14        0.16        4.66     15.59 o
   7   2  14        0.02      -10.99      7.85 o
   8   2  14        1.83        7.84     19.11 o
  -8   3  14        0.20      -13.56     21.13 o
  -7   3  14        4.03       15.08      7.45 o
  -6   3  14        2.66        3.10     15.50 o
  -5   3  14       26.61       16.73     18.72 o
  -4   3  14        5.55      -25.32     14.66 o
  -3   3  14        4.33        2.80      5.32 o
  -2   3  14       63.36       63.15      5.65 o
  -1   3  14       31.79       28.68      5.17 o
   0   3  14       45.11       50.36      5.29 o
   1   3  14       79.85       77.66      6.19 o
   2   3  14      137.74      139.72      7.07 o
   3   3  14        0.59        0.00     10.89 o
   4   3  14        2.77        1.30     14.63 o
   5   3  14        4.19        3.03      6.30 o
   6   3  14        0.06      -16.01     20.55 o
   7   3  14        0.99        7.16     18.70 o
  -7   4  14       24.33       28.84      8.24 o
  -6   4  14        6.54       12.95     16.09 o
  -5   4  14       21.45       32.93      6.26 o
  -4   4  14        0.48       -1.80      5.65 o
  -3   4  14       48.01       60.11      5.93 o
  -2   4  14       65.45       58.76      6.49 o
  -1   4  14        3.56      -10.11     12.86 o
   0   4  14       18.00        7.79     13.49 o
   1   4  14        9.96        4.40      5.03 o
   2   4  14       13.20       18.95      5.40 o
   3   4  14        4.80        5.04     13.96 o
   4   4  14        2.05        2.74     14.60 o
   5   4  14        0.16       -1.51     17.74 o
   6   4  14        9.98       -8.36     19.41 o
   7   4  14        0.22       20.45     16.73 o
  -7   5  14       19.52        7.53     18.99 o
  -6   5  14       67.29       81.80      8.55 o
  -5   5  14       24.00       17.92      7.29 o
  -4   5  14      146.82      160.61      8.91 o
  -3   5  14      152.23      152.71      8.55 o
  -2   5  14      186.50      184.85      8.39 o
  -1   5  14      266.32      263.24      9.90 o
   0   5  14        0.08        8.13      5.07 o
   1   5  14       20.51        8.56     14.47 o
   2   5  14        0.67      -11.44     15.31 o
   3   5  14       20.11        0.00     19.24 o
   4   5  14        0.40       -1.09      5.94 o
   5   5  14       10.19        7.97     17.74 o
   6   5  14        2.45       12.28     18.58 o
   7   5  14        0.45       -0.58      8.44 o
  -7   6  14        4.28       -2.68      8.31 o
  -6   6  14        0.86       -5.43     16.96 o
  -5   6  14       34.77       25.86      8.13 o
  -4   6  14        0.10        1.52     12.92 o
  -3   6  14      179.86      187.24      9.57 o
  -2   6  14      143.80      158.33      8.43 o
  -1   6  14       12.41       14.51      5.66 o
   0   6  14       58.63       62.76      6.81 o
   1   6  14        0.70      -16.01     16.27 o
   2   6  14       64.85       75.25      7.33 o
   3   6  14       16.44       19.92      6.65 o
   4   6  14        2.09        0.00     15.50 o
   5   6  14        0.65       10.20     16.74 o
   6   6  14        1.26       -5.03      8.24 o
  -6   7  14       47.59       41.66      9.42 o
  -5   7  14        0.81       10.68     19.35 o
  -4   7  14       32.72       39.07      7.69 o
  -3   7  14       17.63       15.63     19.14 o
  -2   7  14       19.93        9.20      7.04 o
  -1   7  14       69.29       18.94     20.33 o
   0   7  14        5.26        2.90     15.89 o
   1   7  14       14.22       26.10      6.42 o
   2   7  14        0.04       -7.55     14.57 o
   3   7  14       19.40       33.09      7.32 o
   4   7  14        5.03      -20.29     23.38 o
   5   7  14        5.06        2.74      8.26 o
  -5   8  14        0.13      -40.36     22.74 o
  -4   8  14        0.08       -1.90      7.56 o
  -3   8  14       17.42        8.55     20.57 o
  -2   8  14       16.83       13.14     19.98 o
  -1   8  14        0.00       -0.25      6.78 o
   0   8  14        9.33       -9.55     19.37 o
   1   8  14        1.19        6.43     16.80 o
   2   8  14        3.77        1.65     16.48 o
   3   8  14       12.59      -32.90     22.10 o
   4   8  14        3.66       14.67     18.25 o
   5   8  14        0.31        3.93     18.95 o
  -4   9  14        0.01       -1.96     24.81 o
  -3   9  14        1.55      -11.23     20.48 o
  -2   9  14        1.73       -5.40     18.22 o
  -1   9  14        0.86       -3.17      7.46 o
   0   9  14        4.74       17.56     19.38 o
   1   9  14        1.53      -10.63     21.06 o
   2   9  14        6.71       14.56     17.45 o
   3   9  14        0.87      -22.71     20.21 o
  -1  10  14        1.60        5.84     20.86 o
   0  10  14        3.41        9.28      7.43 o
   1  10  14       10.25      -31.23     22.92 o
  -8   1  15        7.67       -1.94     20.44 o
  -7   1  15        0.25       15.61     17.95 o
  -6   1  15        3.63        6.21     18.18 o
  -5   1  15       58.84       62.89      7.23 o
  -4   1  15       12.68        3.80     15.89 o
  -3   1  15       67.83       71.82      6.29 o
  -2   1  15       17.95      -10.95     15.49 o
  -1   1  15       12.31        4.22     12.63 o
   0   1  15        6.13       -9.37     12.54 o
   1   1  15       33.94        1.07     15.41 o
   2   1  15       91.50       95.38      6.82 o
   3   1  15       68.38       74.03      6.87 o
   4   1  15       30.81       22.08      6.42 o
   5   1  15        7.26       11.52     16.66 o
   6   1  15        5.05      -20.87     17.60 o
   7   1  15        7.86       -7.20     22.02 o
  -7   2  15       28.30        5.29     21.08 o
  -6   2  15       58.02       39.84      7.61 o
  -5   2  15       77.03       86.61      7.79 o
  -4   2  15       56.86       43.40      6.65 o
  -3   2  15       97.73       98.78      6.84 o
  -2   2  15        0.02       -6.75     11.20 o
  -1   2  15       47.31       49.10      5.72 o
   0   2  15       20.54        9.65     12.78 o
   1   2  15       28.21       25.55      5.53 o
   2   2  15        5.70        0.00     13.17 o
   3   2  15        1.42       11.01     14.20 o
   4   2  15        2.49       11.37      5.56 o
   5   2  15       29.85       -7.34     20.67 o
   6   2  15        7.78        8.17     16.59 o
   7   2  15        0.08       14.60     18.16 o
  -7   3  15       78.61       89.20      9.37 o
  -6   3  15       10.64        4.88     18.99 o
  -5   3  15      131.74      123.78      8.46 o
  -4   3  15      145.39      157.33      7.94 o
  -3   3  15        6.73       11.41      5.46 o
  -2   3  15      194.15      204.64      9.77 o
  -1   3  15        0.03        5.68     11.52 o
   0   3  15       10.73        1.13     14.60 o
   1   3  15       36.16       36.85      5.37 o
   2   3  15      103.07       91.61      7.39 o
   3   3  15       11.60       12.59      5.74 o
   4   3  15        2.31       -2.77     14.47 o
   5   3  15        0.86      -12.14     17.44 o
   6   3  15       12.03       -8.42     20.53 o
   7   3  15        0.83        1.88     17.27 o
  -7   4  15        1.19       16.85     19.35 o
  -6   4  15       52.84       57.67      8.58 o
  -5   4  15       23.72       23.34      7.34 o
  -4   4  15        3.97        7.21      6.20 o
  -3   4  15        5.89      -11.83     15.85 o
  -2   4  15       70.51       63.57      6.93 o
  -1   4  15       39.45       10.85     17.85 o
   0   4  15        1.80        9.56     13.82 o
   1   4  15      114.66      120.94      7.58 o
   2   4  15        0.15       -6.32     13.07 o
   3   4  15       47.49       34.42      6.74 o
   4   4  15        0.44      -34.78     19.40 o
   5   4  15       13.57       23.08      6.85 o
   6   4  15        2.32      -19.24     20.92 o
   7   4  15        0.35        0.00     21.74 o
  -7   5  15        7.87       -5.85     21.67 o
  -6   5  15        3.93      -10.68     22.13 o
  -5   5  15        0.30        3.26     18.41 o
  -4   5  15       29.01       31.77      7.14 o
  -3   5  15        9.97        8.43     15.70 o
  -2   5  15        0.08       12.02     12.88 o
  -1   5  15        0.48       -3.88     15.93 o
   0   5  15       13.93        7.71     16.95 o
   1   5  15       16.26        1.30     14.28 o
   2   5  15       53.39       48.30      7.29 o
   3   5  15        2.20       -8.59     15.21 o
   4   5  15        1.84      -10.76     18.64 o
   5   5  15        0.26       11.70     17.70 o
   6   5  15        2.30      -38.53     22.25 o
  -6   6  15        0.36        3.39      7.89 o
  -5   6  15        3.00       10.39     18.82 o
  -4   6  15        2.55        8.04     16.88 o
  -3   6  15        3.11        6.05     17.25 o
  -2   6  15       12.44        5.78     16.48 o
  -1   6  15        1.03       -8.43     16.69 o
   0   6  15        0.52        0.84      5.63 o
   1   6  15        0.00        4.23     16.48 o
   2   6  15        5.17       11.69     15.05 o
   3   6  15       11.59       15.24      6.90 o
   4   6  15        0.56      -23.02     19.95 o
   5   6  15        4.18      -10.68     19.47 o
   6   6  15        0.17       -1.75      8.07 o
  -5   7  15        5.50        0.00     19.63 o
  -4   7  15        7.28       17.34     18.58 o
  -3   7  15        2.91       -3.27     19.25 o
  -2   7  15       14.22       16.28      7.26 o
  -1   7  15        1.78        3.07     14.21 o
   0   7  15       23.65       19.87      7.03 o
   1   7  15        9.19       27.51      6.05 o
   2   7  15        2.90        0.00     16.82 o
   3   7  15       18.07       10.00     20.12 o
   4   7  15        7.76       -3.98      7.91 o
   5   7  15        0.05      -15.40      8.68 o
  -4   8  15       18.97       19.14      8.34 o
  -3   8  15       36.47       60.18      8.26 o
  -2   8  15        0.53       -3.43     20.16 o
  -1   8  15       21.03       12.85      7.69 o
   0   8  15        6.27        1.67     18.28 o
   1   8  15       12.76        1.68     20.53 o
   2   8  15        8.68       16.90      7.26 o
   3   8  15        2.80        0.54      7.58 o
   4   8  15        9.34       17.19     19.12 o
  -3   9  15       14.16       11.95      8.98 o
  -2   9  15       32.51        9.39     21.51 o
  -1   9  15        4.95      -11.05     21.86 o
   0   9  15        0.01        3.66     18.31 o
   1   9  15        0.41      -25.88     18.95 o
   2   9  15        5.97      -28.42     23.44 o
   3   9  15        0.18        9.84     18.57 o
  -7   0  16       13.87       10.85      8.05 o
  -6   0  16       21.32       19.56      7.04 o
  -5   0  16      110.95      127.42      8.49 o
  -4   0  16      170.20      163.66      8.87 o
  -3   0  16       47.25       41.69      6.42 o
  -2   0  16        0.17        1.17     12.10 o
  -1   0  16      147.91      134.92      7.25 o
   0   0  16      291.45      262.28      9.12 o
   1   0  16       47.73       45.92      5.93 o
   2   0  16      272.46      291.55     10.87 o
   3   0  16        3.11        0.00      5.91 o
   4   0  16       30.76       24.87      6.77 o
   5   0  16        0.05       -9.11     18.03 o
   6   0  16        2.71       13.49     18.47 o
   7   0  16        0.23       12.38      7.74 o
  -7   1  16        0.15       -3.64     20.83 o
  -6   1  16       33.17       44.24      7.75 o
  -5   1  16       28.55       34.29      7.36 o
  -4   1  16        5.20        3.06      5.90 o
  -3   1  16       27.63       29.96      6.14 o
  -2   1  16       83.18       77.01      6.49 o
  -1   1  16      365.29      359.55     12.02 o
   0   1  16        1.05        1.14     12.05 o
   1   1  16      112.39      113.81      6.90 o
   2   1  16       20.78       13.23     15.76 o
   3   1  16       31.24       32.13      6.46 o
   4   1  16        8.46        4.17     16.22 o
   5   1  16        0.03      -13.76     17.98 o
   6   1  16        2.88       14.99      6.87 o
   7   1  16        1.87      -18.83     20.29 o
  -7   2  16       22.57       22.97      9.04 o
  -6   2  16        0.06      -11.66     18.18 o
  -5   2  16       14.18       11.79      6.65 o
  -4   2  16       39.42       44.88      6.69 o
  -3   2  16        2.61        0.96      5.50 o
  -2   2  16        2.30       -6.07     14.85 o
  -1   2  16       37.34       35.42      5.88 o
   0   2  16       31.66       33.52      5.92 o
   1   2  16        0.80       -3.55     13.85 o
   2   2  16       65.94       59.23      6.62 o
   3   2  16      129.34      112.16      8.14 o
   4   2  16       11.22        7.11     14.43 o
   5   2  16       13.67       15.60     17.72 o
   6   2  16        6.33       -5.17     20.19 o
   7   2  16        1.97      -13.40     22.08 o
  -7   3  16       13.44       11.36      7.91 o
  -6   3  16        0.04        0.00     19.77 o
  -5   3  16        0.33        4.69     16.24 o
  -4   3  16        8.48        4.08      6.46 o
  -3   3  16       13.89       18.45      5.85 o
  -2   3  16        7.07       10.14     14.27 o
  -1   3  16       54.93       42.68      6.30 o
   0   3  16        0.55       -6.08     12.98 o
   1   3  16        5.65        2.46     15.08 o
   2   3  16        1.57       -6.43     15.69 o
   3   3  16        3.28        4.08     13.22 o
   4   3  16        3.15       14.72     17.60 o
   5   3  16        0.18      -24.13     18.96 o
   6   3  16        0.56        5.33     16.54 o
   7   3  16        0.01        1.97     20.84 o
  -7   4  16        5.71       -1.96     19.95 o
  -6   4  16       23.89       13.36      8.16 o
  -5   4  16       16.99       -8.14     22.09 o
  -4   4  16        0.85        4.52     14.59 o
  -3   4  16       62.52       71.74      7.37 o
  -2   4  16       99.84       98.14      7.68 o
  -1   4  16       15.69       10.13      6.45 o
   0   4  16       84.56       81.49      7.32 o
   1   4  16        8.99        5.23     14.49 o
   2   4  16        6.09        4.06      5.91 o
   3   4  16        0.20      -10.05     17.40 o
   4   4  16        2.86       -5.79      6.92 o
   5   4  16        2.18       -1.68     17.69 o
   6   4  16        0.42       14.73     21.31 o
  -6   5  16       35.52       13.08     22.64 o
  -5   5  16       29.02       30.90      8.01 o
  -4   5  16       13.76       15.77      7.18 o
  -3   5  16        1.13       -3.00     14.67 o
  -2   5  16       84.88       93.41      7.81 o
  -1   5  16       36.62       37.07      6.69 o
   0   5  16        0.02       -4.13      6.24 o
   1   5  16       20.88       26.83      6.59 o
   2   5  16        2.81       -2.90     15.64 o
   3   5  16       24.31       35.90      7.11 o
   4   5  16        8.57       -3.26     18.67 o
   5   5  16        1.20      -12.36     20.37 o
   6   5  16        2.09      -11.56     19.83 o
  -6   6  16        0.20        5.91     19.79 o
  -5   6  16       43.12       40.98      8.75 o
  -4   6  16       24.59       30.86      7.61 o
  -3   6  16       32.44       36.35      7.21 o
  -2   6  16       37.00       29.29      8.03 o
  -1   6  16        0.88       -4.72      6.46 o
   0   6  16       47.92       49.11      7.21 o
   1   6  16       10.31       13.11      6.50 o
   2   6  16        0.94       -4.20      6.82 o
   3   6  16       13.91        1.64     20.79 o
   4   6  16        2.66       12.17     15.93 o
   5   6  16       10.57       -0.56      8.33 o
  -5   7  16       10.75       15.56     18.64 o
  -4   7  16        2.56        8.20      7.11 o
  -3   7  16        0.05        8.66     16.96 o
  -2   7  16       26.20      -13.31     19.61 o
  -1   7  16       59.67       49.53      8.49 o
   0   7  16        0.33        8.08     15.24 o
   1   7  16       16.49       13.08     19.43 o
   2   7  16       12.05        5.04      7.65 o
   3   7  16        2.96      -24.64     20.29 o
   4   7  16        8.35       -7.46     21.16 o
  -4   8  16        0.76       15.72     18.85 o
  -3   8  16        1.47        2.25      7.95 o
  -2   8  16        5.25       -1.80     21.32 o
  -1   8  16        1.62      -15.95     17.98 o
   0   8  16       19.65       16.64      8.07 o
   1   8  16        6.36        7.13     18.58 o
   2   8  16        7.79      -14.63     22.08 o
   3   8  16        0.63       -9.52     20.93 o
  -2   9  16       10.67       17.72     25.13 o
  -1   9  16        5.18        0.00     22.29 o
   0   9  16        0.64       11.54     16.76 o
   1   9  16        6.62       17.47     18.71 o
  -7   1  17       42.31       17.22     23.38 o
  -6   1  17       18.92        7.56      7.97 o
  -5   1  17       45.81       36.54      7.78 o
  -4   1  17        8.31        4.36     16.53 o
  -3   1  17        0.65       13.56     15.40 o
  -2   1  17       48.06       35.31      6.42 o
  -1   1  17       26.60       29.15      5.94 o
   0   1  17        0.73       -0.19      5.52 o
   1   1  17        6.91       15.06      5.90 o
   2   1  17        0.18       -1.38      7.01 o
   3   1  17        0.91      -27.70     20.12 o
   4   1  17        3.20      -37.37     22.18 o
   5   1  17        4.07       21.22     23.19 o
   6   1  17        2.63       17.98     22.51 o
   7   1  17        0.09      -51.65     27.96 o
  -7   2  17        5.28       20.08      8.02 o
  -6   2  17       65.64       83.27      9.00 o
  -5   2  17       77.48       68.56      8.65 o
  -4   2  17       30.22       38.48      6.82 o
  -3   2  17       95.43       87.85      8.10 o
  -2   2  17       57.29       56.21      7.08 o
  -1   2  17      146.69      171.34      8.17 o
   0   2  17       14.54       -7.58     15.73 o
   1   2  17        1.28       11.56     13.27 o
   2   2  17        0.00        8.01     13.60 o
   3   2  17       36.27       27.57      7.29 o
   4   2  17        9.95       12.33      7.17 o
   5   2  17        0.10       -8.71      7.21 o
   6   2  17        0.91       -1.83     19.82 o
  -7   3  17       25.66       33.01      9.24 o
  -6   3  17       17.36       21.69      8.08 o
  -5   3  17       22.74        6.62     19.37 o
  -4   3  17      144.43      149.23      9.16 o
  -3   3  17        7.56        4.08      6.23 o
  -2   3  17       65.33       69.96      7.19 o
  -1   3  17        0.97        2.65     14.14 o
   0   3  17       49.00       45.53      6.35 o
   1   3  17        0.00       -2.67     14.85 o
   2   3  17       59.46       64.34      7.23 o
   3   3  17       21.27       13.17     16.99 o
   4   3  17        0.27      -25.13     18.92 o
   5   3  17        0.27      -34.16     21.74 o
   6   3  17        0.80       -7.49     21.24 o
  -6   4  17       26.63       48.01      8.16 o
  -5   4  17       33.22       26.08      8.27 o
  -4   4  17        1.74        6.39     16.69 o
  -3   4  17       64.46       78.35      7.72 o
  -2   4  17       32.45       29.22      7.08 o
  -1   4  17       63.94       59.15      7.33 o
   0   4  17       49.45       47.32      7.00 o
   1   4  17        3.71      -29.46     18.56 o
   2   4  17        0.24       -1.46     16.69 o
   3   4  17        5.91       -3.07     18.87 o
   4   4  17        2.21      -22.94     20.79 o
   5   4  17        0.00      -30.16     21.28 o
   6   4  17        0.03      -13.54     24.00 o
  -6   5  17        3.08       -1.96     23.03 o
  -5   5  17       15.21      -30.69     23.21 o
  -4   5  17       31.72       41.16      8.26 o
  -3   5  17        0.70        0.00     19.25 o
  -2   5  17       53.28       62.73      7.81 o
  -1   5  17       11.25       16.30     17.77 o
   0   5  17       10.36        5.88     15.37 o
   1   5  17        2.02        4.48     16.93 o
   2   5  17        2.95        6.24      6.75 o
   3   5  17       22.73        1.62     19.70 o
   4   5  17        2.23      -20.70     20.57 o
   5   5  17        0.01        0.56      7.92 o
  -5   6  17        2.66      -17.18     18.70 o
  -4   6  17        2.60       10.73     19.99 o
  -3   6  17        1.13       -8.14      7.13 o
  -2   6  17        1.80        9.76     16.04 o
  -1   6  17        0.75       -1.59     15.66 o
   0   6  17        0.56       -1.58     19.54 o
   1   6  17        2.88      -11.20     18.92 o
   2   6  17        0.78       -3.71      7.30 o
   3   6  17        0.25       -6.91     17.93 o
   4   6  17       10.95       12.81     19.96 o
   5   6  17        2.33       15.69     18.83 o
  -4   7  17       15.34        9.55     20.66 o
  -3   7  17       12.10       13.63      8.01 o
  -2   7  17       68.26       70.21      9.61 o
  -1   7  17        2.27       13.73     17.08 o
   0   7  17        6.74        4.61      7.37 o
   1   7  17        0.26       -4.14      7.24 o
   2   7  17        2.13       -8.86     16.44 o
   3   7  17        0.09       -0.55      7.85 o
   4   7  17        0.86      -40.99     23.67 o
  -3   8  17        7.15        7.84     22.32 o
  -2   8  17        9.07       17.05     20.84 o
  -1   8  17       48.07       63.54      9.20 o
   0   8  17        6.03      -11.10     21.41 o
   1   8  17        0.19        5.61     18.11 o
   2   8  17        0.06       -9.57     21.66 o
  -7   0  18       11.72       19.80      8.71 o
  -6   0  18       35.22       32.84      8.92 o
  -5   0  18       13.45       10.02     18.15 o
  -4   0  18      101.96      103.84      8.71 o
  -3   0  18        6.12       -3.04      6.52 o
  -2   0  18       55.52       64.06      6.93 o
  -1   0  18       14.10        5.42      5.85 o
   0   0  18       70.23       61.53      7.11 o
   1   0  18        3.57       -4.65      6.23 o
   2   0  18       35.03       47.17      8.65 o
   3   0  18       51.90      -10.34     26.51 o
   4   0  18       21.32       12.37     10.30 o
   5   0  18       10.34       18.96     25.61 o
   6   0  18        0.68      -24.54     27.41 o
  -7   1  18       19.41       -3.61     13.36 o
  -6   1  18        5.75      -14.66     34.23 o
  -5   1  18       44.52       31.51     11.68 o
  -4   1  18        7.81       15.54     19.03 o
  -3   1  18      105.07      104.21      9.06 o
  -2   1  18        8.27       -1.87      7.04 o
  -1   1  18        0.42      -16.17     18.28 o
   0   1  18        2.62       13.37     15.18 o
   1   1  18       20.23       10.79      6.49 o
   2   1  18        1.04      -11.82      8.66 o
   3   1  18       37.61       36.58      9.91 o
   4   1  18       30.46      -20.74     31.91 o
   5   1  18        0.17       13.51     10.88 o
   6   1  18        8.37       58.78     23.22 o
  -6   2  18       22.72       56.05     11.21 o
  -5   2  18        0.02      -22.19     31.01 o
  -4   2  18       32.88       52.22     10.10 o
  -3   2  18       11.59       -5.95     23.71 o
  -2   2  18       13.89       21.25     22.84 o
  -1   2  18        0.99      -50.94     28.14 o
   0   2  18        7.38       12.30     19.24 o
   1   2  18        0.50      -41.54     20.77 o
   2   2  18       23.13       30.62      8.87 o
   3   2  18        4.22       23.22      9.66 o
   4   2  18        7.56       -4.88     27.39 o
   5   2  18        0.24        2.91     11.23 o
   6   2  18        0.79      -28.88     28.30 o
  -6   3  18       16.24       26.02     11.75 o
  -5   3  18        3.05        3.16     10.95 o
  -4   3  18        0.83      -42.41     25.64 o
  -3   3  18        1.05       18.41     20.99 o
  -2   3  18       46.56       26.18     10.65 o
  -1   3  18        0.60      -22.83     22.57 o
   0   3  18        0.75      -10.63      8.85 o
   1   3  18        1.39      -17.25     23.22 o
   2   3  18        0.20       -4.46     22.80 o
   3   3  18        1.87      -55.07     27.54 o
   4   3  18        0.03        6.27     10.01 o
   5   3  18        1.25        0.00     27.93 o
   6   3  18        0.41       27.61     33.00 o
  -6   4  18        9.68      -55.16     27.58 o
  -5   4  18        5.60      -14.57     25.89 o
  -4   4  18       45.43       63.45     10.05 o
  -3   4  18        0.19      -17.63     27.30 o
  -2   4  18        1.28      -16.89     20.50 o
  -1   4  18        0.46      -16.47     23.58 o
   0   4  18        3.57      -40.17     27.59 o
   1   4  18        0.00      -33.17     24.55 o
   2   4  18        0.20      -19.50      9.75 o
   3   4  18        0.84      -46.15     23.07 o
   4   4  18        2.83      -67.91     33.95 o
   5   4  18        3.65      -28.17     30.19 o
  -5   5  18        6.82       -9.53     21.58 o
  -4   5  18        7.54      -14.28     19.96 o
  -3   5  18       10.69        1.69     20.09 o
  -2   5  18        3.48       20.71      6.46 o
  -1   5  18       75.03       58.29     10.19 o
   0   5  18        2.24      -21.12     10.56 o
   1   5  18       29.99      -39.92     27.51 o
   2   5  18       11.19      -60.81     30.40 o
   3   5  18        0.39       14.47     11.30 o
   4   5  18        0.93       -5.49     31.61 o
   5   5  18        0.35      -25.52     32.50 o
  -5   6  18       21.48       36.75      8.95 o
  -4   6  18       32.26       39.40      8.75 o
  -3   6  18        1.14       -1.80     20.09 o
  -2   6  18       10.77       58.68      9.94 o
  -1   6  18        4.32      -53.86     26.93 o
   0   6  18       33.94       50.54     21.96 o
   1   6  18        4.08       11.92     19.12 o
   2   6  18       32.38       36.29      8.59 o
   3   6  18        8.02        9.14     21.50 o
   4   6  18        5.23      -34.82     21.97 o
  -3   7  18        9.34       19.57      8.44 o
  -2   7  18        1.05       -8.62     12.12 o
  -1   7  18        2.15       11.73      7.68 o
   0   7  18        1.06       18.11     19.99 o
   1   7  18        8.29      -18.29     20.86 o
   2   7  18        3.06      -11.27      8.60 o
   3   7  18        4.73        7.81     24.00 o
  -2   8  18        3.42      -35.92     23.87 o
  -1   8  18       10.89       -9.79     23.35 o
   0   8  18        3.10        6.16      8.34 o
   1   8  18        2.41      -29.58     22.03 o
  -6   1  19        2.95       -1.94     20.38 o
  -5   1  19        0.81       -1.88      8.47 o
  -4   1  19       19.60        6.63     19.89 o
  -3   1  19       11.89        7.81     17.38 o
  -2   1  19        9.80        7.46     16.15 o
  -1   1  19        0.07      -14.54     15.66 o
   0   1  19       68.85       74.34      7.35 o
   1   1  19       21.88       21.98      7.01 o
   2   1  19       13.86       12.05      6.84 o
   3   1  19       11.73        9.56     18.80 o
   4   1  19        4.39       -1.69     22.47 o
   5   1  19        4.20       -9.20     21.37 o
   6   1  19        0.04      -18.02     27.36 o
  -6   2  19       14.14       34.68      8.11 o
  -5   2  19       16.49       12.66     19.15 o
  -4   2  19        6.27       11.39      7.52 o
  -3   2  19       35.03       35.77      7.05 o
  -2   2  19        3.10        7.30      6.19 o
  -1   2  19       36.67       32.91      7.53 o
   0   2  19       39.60       11.79     21.05 o
   1   2  19       14.08       32.94      7.17 o
   2   2  19        3.59       -3.09     19.47 o
   3   2  19        9.69       16.24     21.22 o
   4   2  19        5.04      -15.59     24.55 o
   5   2  19        0.65        1.97      8.89 o
  -6   3  19       15.96       22.54      8.73 o
  -5   3  19       50.66       53.43      8.84 o
  -4   3  19       99.97      123.20      9.66 o
  -3   3  19        0.87      -14.73     18.24 o
  -2   3  19       51.68       57.46      7.78 o
  -1   3  19       10.19      -26.03     20.08 o
   0   3  19       55.37       59.38      7.58 o
   1   3  19       39.87        4.62     21.76 o
   2   3  19        0.52       11.15     15.19 o
   3   3  19        3.27        5.03     19.99 o
   4   3  19        0.06        0.00     18.24 o
   5   3  19        0.20      -49.31     24.65 o
  -5   4  19       30.32       62.77      9.01 o
  -4   4  19        0.22       17.99     19.86 o
  -3   4  19       44.38       69.01      8.32 o
  -2   4  19        0.33        9.82     16.12 o
  -1   4  19       79.17       83.03      8.82 o
   0   4  19        6.03        1.59     17.43 o
   1   4  19        1.50      -11.28     18.08 o
   2   4  19        4.42      -53.77     26.88 o
   3   4  19        0.83      -29.56     18.73 o
   4   4  19       18.72       30.74      8.08 o
   5   4  19        9.21       16.32      8.49 o
  -5   5  19        1.60       16.01     21.92 o
  -4   5  19       17.10       18.64      9.11 o
  -3   5  19        1.26      -10.73     17.82 o
  -2   5  19        0.16      -24.13     19.89 o
  -1   5  19        9.16        5.06     18.63 o
   0   5  19        0.75       -3.36     18.15 o
   1   5  19        1.22       -6.79     18.22 o
   2   5  19        0.02        3.68      7.50 o
   3   5  19        0.24      -16.43     20.89 o
   4   5  19        0.17        1.93     20.53 o
  -4   6  19        0.06      -39.69     22.97 o
  -3   6  19        0.88        7.58     19.77 o
  -2   6  19        5.85      -57.48     28.74 o
  -1   6  19       19.39      -23.31     32.22 o
   0   6  19        0.19       -5.36     29.69 o
   1   6  19        0.04      -18.05     32.58 o
   2   6  19        0.90      -55.22     27.61 o
   3   6  19        0.49        4.92      8.44 o
  -2   7  19        0.89       -5.27      8.26 o
  -1   7  19       14.42        3.84     23.93 o
   0   7  19        9.58        7.62     19.92 o
   1   7  19        1.74       13.50     21.64 o
   2   7  19        0.23        0.00     21.54 o
  -6   0  20       53.94       77.36     10.58 o
  -5   0  20        0.02        6.50      8.72 o
  -4   0  20      155.05      157.30     11.39 o
  -3   0  20        3.79        8.24      7.94 o
  -2   0  20       44.05       31.35      8.71 o
  -1   0  20       11.15        7.78     16.33 o
   0   0  20        0.11        9.28     15.79 o
   1   0  20        1.11       -7.84     16.74 o
   2   0  20        0.30       -1.20      6.78 o
   3   0  20        0.02        5.87      7.47 o
   4   0  20       13.94      -12.65     19.12 o
   5   0  20        3.70       17.47     19.41 o
  -5   1  20       65.03       69.22      9.61 o
  -4   1  20        3.11       12.37     18.71 o
  -3   1  20       50.44       52.94      8.21 o
  -2   1  20       39.45       40.92      7.65 o
  -1   1  20        1.08      -15.66     18.32 o
   0   1  20        4.26       -9.34     16.04 o
   1   1  20        0.08      -28.41     21.05 o
   2   1  20        0.39      -11.40     20.19 o
   3   1  20        9.95      -27.32     20.55 o
   4   1  20        7.58        3.62     18.77 o
   5   1  20        0.97       -1.96     21.79 o
  -5   2  20        6.92        1.72      8.60 o
  -4   2  20        4.14        8.98     18.22 o
  -3   2  20        6.19       -1.69     19.54 o
  -2   2  20       20.15        9.81     18.76 o
  -1   2  20       34.35       95.49      8.63 o
   0   2  20        0.06       -7.14      7.03 o
   1   2  20        8.01        8.04     17.90 o
   2   2  20        0.10       -8.30     19.76 o
   3   2  20        0.90        1.74     19.57 o
   4   2  20        0.00       -3.69     19.35 o
   5   2  20        0.53       13.85     18.14 o
  -5   3  20        0.21       -9.82     19.64 o
  -4   3  20        3.13        9.21     20.54 o
  -3   3  20        0.00      -13.99     20.63 o
  -2   3  20        2.45      -38.70     19.76 o
  -1   3  20        6.12       -9.88     19.03 o
   0   3  20        1.05       11.44     16.76 o
   1   3  20        0.07      -11.60     18.60 o
   2   3  20        0.12      -11.94     17.50 o
   3   3  20        2.63      -10.70     18.98 o
   4   3  20        4.81        9.46     17.14 o
  -4   4  20        2.95       -7.63     20.47 o
  -3   4  20        0.01        3.64     19.97 o
  -2   4  20        9.81       17.50     19.34 o
  -1   4  20        2.33       -6.85     19.97 o
   0   4  20       23.18       36.07      7.39 o
   1   4  20        2.73        6.21      7.58 o
   2   4  20        4.38       -4.00      7.62 o
   3   4  20        7.48        0.29      8.02 o
   4   4  20        0.03        0.59      8.42 o
  -4   5  20        0.67       11.96     19.64 o
  -3   5  20       36.64       38.81      9.07 o
  -2   5  20        6.17       -5.52     17.92 o
  -1   5  20        8.41       -3.61     22.21 o
   0   5  20        3.60       -3.59     19.98 o
   1   5  20        0.08        2.45      7.56 o
   2   5  20        0.67      -13.04     20.90 o
   3   5  20        5.19       -9.71     25.28 o
  -3   6  20       16.01       10.02     20.35 o
  -2   6  20        1.59      -25.25     21.89 o
  -1   6  20       17.19       15.25     19.63 o
   0   6  20        0.05      -15.95      8.42 o
   1   6  20        3.02        8.92      8.00 o
   2   6  20        1.11       13.78     19.48 o
  -5   1  21        0.27       14.05     18.38 o
  -4   1  21       19.97       11.31     19.24 o
  -3   1  21        0.01      -17.92     20.42 o
  -2   1  21        8.43       10.36     17.59 o
  -1   1  21        2.02        0.26      7.30 o
   0   1  21        3.47        2.01      7.00 o
   1   1  21        2.21        5.10     19.31 o
   2   1  21        0.21        2.88      7.47 o
   3   1  21        0.00      -16.47     18.57 o
   4   1  21        0.00      -15.48     22.83 o
  -5   2  21        5.04        2.03     20.21 o
  -4   2  21        0.52        3.82     16.99 o
  -3   2  21       33.17        3.64     23.22 o
  -2   2  21       15.96       16.30      7.26 o
  -1   2  21       11.29       -3.43     17.99 o
   0   2  21        2.09       11.95     18.06 o
   1   2  21        8.25        3.36      7.26 o
   2   2  21        9.29        5.33     17.24 o
   3   2  21        0.05      -22.28     22.67 o
   4   2  21        2.67       13.25      8.23 o
  -4   3  21       19.31       13.50      8.94 o
  -3   3  21       12.08       23.50      7.82 o
  -2   3  21        4.73       -9.00     21.96 o
  -1   3  21        0.89        1.06      7.33 o
   0   3  21       19.78       17.63      7.59 o
   1   3  21       10.51       31.14      7.42 o
   2   3  21        3.58       -3.55      7.74 o
   3   3  21        5.42       -1.91     22.44 o
   4   3  21        0.28      -22.10     23.44 o
  -4   4  21        0.93       -6.07     21.09 o
  -3   4  21       38.05       38.77      8.69 o
  -2   4  21        9.20        3.91      8.11 o
  -1   4  21        0.13       14.63     17.54 o
   0   4  21        1.07       -5.46     19.00 o
   1   4  21        3.31       11.05      7.58 o
   2   4  21        7.06        1.90     19.45 o
   3   4  21        0.98      -43.30     23.78 o
  -3   5  21        3.79      -18.09     24.78 o
  -2   5  21        0.93        9.73     22.29 o
  -1   5  21       17.71       15.30     20.95 o
   0   5  21        0.55       -1.90     20.06 o
   1   5  21        2.40      -15.41     20.92 o
   2   5  21        0.02        0.59      8.76 o
  -1   6  21        0.17       -6.05     21.68 o
   0   6  21        0.10       10.04     22.35 o
  -4   0  22       33.87       38.56      9.47 o
  -3   0  22        6.23       17.09     20.29 o
  -2   0  22        5.29       -9.17     20.76 o
  -1   0  22       35.79        7.01      9.21 o
   0   0  22        0.51        2.16      7.31 o
   1   0  22       29.61       18.11     19.99 o
   2   0  22        4.08      -14.89     20.80 o
   3   0  22        0.59      -15.51     21.06 o
  -4   1  22        0.06       -2.00     22.96 o
  -3   1  22       26.84        3.81     23.28 o
  -2   1  22       22.55       19.63      8.45 o
  -1   1  22        5.87       -1.81     20.73 o
   0   1  22       26.38       22.37      8.37 o
   1   1  22        0.90        7.27     18.35 o
   2   1  22        3.53        9.34     21.38 o
   3   1  22        0.01      -19.47     23.35 o
  -4   2  22       30.72       23.99      9.65 o
  -3   2  22       21.02       24.35      8.78 o
  -2   2  22        5.67       13.08     17.12 o
  -1   2  22       10.48       -5.49     20.89 o
   0   2  22        0.74        4.56     12.72 o
   1   2  22        0.00       -5.53     19.27 o
   2   2  22        0.56       -1.98      8.10 o
   3   2  22        3.21       -3.94     21.97 o
  -3   3  22        0.14      -11.86     21.03 o
  -2   3  22        0.93       11.49     21.39 o
  -1   3  22        0.01       15.04     18.02 o
   0   3  22        0.08       -3.74     19.63 o
   1   3  22        1.24        3.69      7.55 o
   2   3  22        1.69        7.76     20.28 o
  -2   4  22        0.83      -15.83     20.84 o
  -1   4  22        0.74      -19.44     22.16 o
   0   4  22        0.85       17.43     21.31 o
   1   4  22        5.45       17.61     21.54 o
   2   4  22        0.13        8.02     20.95 o
  -3   1  23        5.63       14.57      8.65 o
  -2   1  23        0.99        9.81     20.57 o
  -1   1  23        0.98        7.71     20.12 o
   0   1  23        1.06      -11.52     23.90 o
   1   1  23        0.09       15.51     20.63 o
   2   1  23        1.89        5.97     20.00 o
  -2   2  23       15.19       26.23      8.88 o
  -1   2  23        0.64        7.82     22.26 o
   0   2  23        0.22      -36.95     23.74 o
   1   2  23        1.75       -9.82     20.34 o
   2   2  23        0.55       -2.11      8.16 o
  -1   3  23       20.33       20.37      9.24 o
   0   3  23        0.97        9.95     21.52 o
   1   3  23        1.75       10.05     22.41 o
 
